# Supplementary material for: MtrAB activates ectoine production and triggers sporulation in response to osmotic stress in Streptomyces venezuelae
Source: Microbiology (Reading). 2026 May 20;172(5):001706. doi: 10.1099/mic.0.001706 (PMC13189361; doi:10.1099/mic.0.001706)
Supplement: Uncited Supplementary Material 2. [file mic-172-01706-s002.xlsx]

## Sheet: Mutant v WT on MYM
Accession	Description	Abundance Ratio: (MYM DeltamtrA) / (MYM WT)	Abundance Ratio P-Value: (MYM DeltamtrA) / (MYM WT)	logratio	logP	Change
vnz_00005	transcriptional regulator	1.151	0.856911	0.0610753	0.0670645	NONE
vnz_00040	polyketide cyclase	1.069	0.797398	0.0289777	0.0983247	NONE
vnz_00045	FAD-dependent oxidoreductase	0.578	0.058374	-0.238072	1.23378	NONE
vnz_00055	RNA polymerase	0.847	0.671634	-0.0721166	0.172867	NONE
vnz_00070	GNAT family N-acetyltransferase	1.324	0.648038	0.121888	0.188399	NONE
vnz_00075	serine/threonine protein kinase	1.472	0.367374	0.167908	0.434892	NONE
vnz_00080	calcium-binding protein	1.726	0.148188	0.237041	0.829187	NONE
vnz_00090	hypothetical protein	1.334	0.674722	0.125156	0.170875	NONE
vnz_00110	TetR family transcriptional regulator	1.402	0.492097	0.146748	0.30795	NONE
vnz_00115	enoyl-CoA hydratase	1.186	0.949659	0.0740847	0.0224321	NONE
vnz_00120	LysR family transcriptional regulator	1.072	0.796128	0.0301948	0.0990171	NONE
vnz_00135	hypothetical protein	0.623	0.0339762	-0.205512	1.46883	NONE
vnz_00140	hypothetical protein	0.749	0.157915	-0.125518	0.801576	NONE
vnz_00145	hypothetical protein	0.459	0.105711	-0.338187	0.975879	NONE
vnz_00155	hypothetical protein	0.803	0.288817	-0.0952845	0.539378	NONE
vnz_00165	glyoxalase	1.231	0.870488	0.0902581	0.0602374	NONE
vnz_00170	hypothetical protein	0.917	0.501238	-0.0376307	0.299956	NONE
vnz_00175	TIGR03086 family protein	1.576	0.364464	0.197556	0.438345	NONE
vnz_00195	LacI family transcriptional regulator	1.3	0.742555	0.113943	0.129271	NONE
vnz_00205	aminoglycoside phosphotransferase	1.405	0.415589	0.147676	0.381336	NONE
vnz_00215	NADPH:quinone reductase	2.227	0.0844147	0.34772	1.07358	NONE
vnz_00220	hypothetical protein	1.158	0.593827	0.0637086	0.22634	NONE
vnz_00225	polyprenyl synthetase	0.931	0.690341	-0.0310503	0.160936	NONE
vnz_00230	polyprenyl synthetase	0.811	0.341879	-0.0909791	0.466127	NONE
vnz_00235	hypothetical protein	0.998	0.660494	-0.000869459	0.180131	NONE
vnz_00250	cold shock domain protein CspD	1.526	0.300593	0.183555	0.522021	NONE
vnz_00255	hypothetical protein	1.467	0.387962	0.16643	0.411211	NONE
vnz_00260	anti-sigma factor	1.913	0.279252	0.281715	0.554003	NONE
vnz_00275	serine protease	1.28	0.525566	0.10721	0.279373	NONE
vnz_00285	polyketide cyclase	1.902	0.0610679	0.279211	1.21419	NONE
vnz_00290	amidohydrolase	1.163	0.997465	0.0655797	0.00110243	NONE
vnz_00300	aldo/keto reductase	1.189	0.898265	0.0751819	0.0465956	NONE
vnz_00305	short-chain dehydrogenase	1.382	0.56034	0.140508	0.251548	NONE
vnz_00310	fuconate dehydratase	0.934	0.528706	-0.0296531	0.276786	NONE
vnz_00315	GntR family transcriptional regulator	1.333	0.686943	0.12483	0.163079	NONE
vnz_00320	lyase precursor	1.035	0.716697	0.0149403	0.144664	NONE
vnz_00325	alpha-L-fucosidase	1.161	0.996108	0.0648322	0.00169347	NONE
vnz_00335	5-dehydro-4-deoxyglucarate dehydratase	2.7	0.0841164	0.431364	1.07512	NONE
vnz_00350	sugar-binding protein	1.387	0.57711	0.142076	0.238742	NONE
vnz_00355	oxidoreductase	0.514	0.134522	-0.289037	0.871207	NONE
vnz_00360	2-hydroxyhepta-2,4-diene-1,7-dioate isomerase	1.104	0.970177	0.0429691	0.0131489	NONE
vnz_00365	GDSL family lipase	1.31	0.608491	0.117271	0.215746	NONE
vnz_00370	calcium-binding protein	1.555	0.275589	0.19173	0.559738	NONE
vnz_00375	D-alanyl-D-alanine carboxypeptidase	1.737	0.134259	0.2398	0.872057	NONE
vnz_00380	2'-5' RNA ligase	0.844	0.276098	-0.0736576	0.558936	NONE
vnz_00385	4a-hydroxytetrahydrobiopterin dehydratase	1.136	0.986631	0.0553783	0.00584506	NONE
vnz_00390	class A beta-lactamase	0.681	0.101973	-0.166853	0.991514	NONE
vnz_00395	UDP-N-acetylmuramoyl-tripeptide--D-alanyl-D- alanine ligase	1.879	0.0728719	0.273927	1.13744	NONE
vnz_00400	mini-circle protein	1.01	0.612802	0.00432137	0.21268	NONE
vnz_00405	hypothetical protein	4.161	0.00975712	0.619198	2.01068	UP
vnz_00410	hypothetical protein	0.98	0.611992	-0.00877392	0.213254	NONE
vnz_00440	HxlR family transcriptional regulator	1.013	0.665344	0.00560945	0.176954	NONE
vnz_00445	hypothetical protein	0.501	0.00191895	-0.300162	2.71694	DOWN
vnz_00450	hydrolase	3.295	0.000109278	0.517855	3.96147	UP
vnz_00455	FAD-dependent oxidoreductase	0.963	0.615579	-0.0163737	0.210716	NONE
vnz_00470	dynein regulation protein LC7	0.699	0.365492	-0.155523	0.437122	NONE
vnz_00480	hypothetical protein	1.502	0.286651	0.17667	0.542647	NONE
vnz_00485	thiol reductase thioredoxin	1.345	0.697303	0.128722	0.156579	NONE
vnz_00490	hypothetical protein	1.957	0.0643764	0.291591	1.19127	NONE
vnz_00495	alpha/beta hydrolase	0.949	0.648853	-0.0227338	0.187854	NONE
vnz_00520	hypothetical protein	1.074	0.918451	0.0310043	0.0369441	NONE
vnz_00525	cation-binding protein	3.388	0.00210637	0.529943	2.67647	UP
vnz_00530	3-oxoacyl-ACP reductase	1.179	0.985585	0.0715138	0.00630606	NONE
vnz_00535	NADPH:quinone reductase	1.577	0.245386	0.197832	0.610151	NONE
vnz_00540	AraC family transcriptional regulator	1.086	0.819998	0.0358298	0.0861873	NONE
vnz_00545	dihydrofolate reductase	2.033	0.0441981	0.308137	1.3546	UP
vnz_00555	glycine/betaine ABC transporter substrate-binding protein	1.814	0.183938	0.258637	0.735329	NONE
vnz_00565	glycine/betaine ABC transporter ATP-binding protein	0.844	0.697014	-0.0736576	0.156759	NONE
vnz_00570	oxidoreductase	1.401	0.567899	0.146438	0.245729	NONE
vnz_00575	betaine-aldehyde dehydrogenase	1.375	0.589379	0.138303	0.229606	NONE
vnz_00580	PRC domain containing protein	1.083	0.799981	0.0346285	0.0969206	NONE
vnz_00595	aldo/keto reductase	0.789	0.228426	-0.102923	0.641254	NONE
vnz_00605	hypothetical protein	0.55	0.0115553	-0.259637	1.93722	NONE
vnz_00610	hypothetical protein	0.165	3.31002e-09	-0.782516	8.48017	DOWN
vnz_00620	RNA polymerase subunit sigma-70	0.932	0.477663	-0.0305841	0.320878	NONE
vnz_00625	hypothetical protein	1.065	0.860819	0.0273496	0.065088	NONE
vnz_00630	GNAT family N-acetyltransferase	1.054	0.732496	0.0228406	0.135195	NONE
vnz_00635	glyoxalase	0.91	0.500887	-0.0409586	0.30026	NONE
vnz_00640	catalase	0.869	0.309224	-0.0609802	0.509727	NONE
vnz_00645	mechanosensitive ion channel protein	0.634	0.0806881	-0.197911	1.09319	NONE
vnz_00650	glutathione-dependent reductase	1.235	0.870702	0.091667	0.0601303	NONE
vnz_00655	ribonuclease BN	0.919	0.473226	-0.0366845	0.324932	NONE
vnz_00660	hypothetical protein	1.082	0.838294	0.0342273	0.0766036	NONE
vnz_00670	hypothetical protein	1.181	0.859147	0.0722499	0.0659326	NONE
vnz_00685	hypothetical protein	0.657	0.0719106	-0.182435	1.14321	NONE
vnz_00695	hypothetical protein	1.189	0.911118	0.0751819	0.0404252	NONE
vnz_00710	mycothione reductase	1.274	0.63905	0.105169	0.194465	NONE
vnz_00715	flavin oxidoreductase	1.006	0.657253	0.00259798	0.182267	NONE
vnz_00720	MarR family transcriptional regulator	1.16	0.928297	0.064458	0.0323132	NONE
vnz_00725	12-oxophytodienoate reductase	1.328	0.543581	0.123198	0.264736	NONE
vnz_00735	transcriptional regulator	1.59	0.337524	0.201397	0.471696	NONE
vnz_00740	DNA-binding response regulator	0.965	0.559095	-0.0154727	0.252515	NONE
vnz_00750	TetR family transcriptional regulator	0.92	0.422888	-0.0362122	0.373774	NONE
vnz_00755	amidase	1.096	0.915701	0.0398106	0.0382462	NONE
vnz_00760	ABC transporter substrate-binding protein	0.85	0.470361	-0.0705811	0.327569	NONE
vnz_00770	histidinol phosphatase	0.787	0.233524	-0.104025	0.631668	NONE
vnz_00775	ABC transporter	1.67	0.104304	0.222716	0.981697	NONE
vnz_00785	ABC transporter substrate-binding protein	1.615	0.0771076	0.208173	1.1129	NONE
vnz_00790	pentalenene synthase	1.842	0.0241783	0.26529	1.61657	NONE
vnz_00795	CoA transferase	1.673	0.0749367	0.223496	1.12531	NONE
vnz_00800	acyl-CoA dehydrogenase	2.245	0.0202564	0.351216	1.69344	UP
vnz_00805	sugar ABC transporter permease	1.251	0.687417	0.0972573	0.16278	NONE
vnz_00810	arabinose ABC transporter permease	0.869	0.536785	-0.0609802	0.270199	NONE
vnz_00835	oxidoreductase	0.786	0.367364	-0.104577	0.434904	NONE
vnz_00840	3-hydroxyisobutyrate dehydrogenase	1.226	0.742725	0.0884905	0.129172	NONE
vnz_00845	TetR family transcriptional regulator	1.02	0.683158	0.00860017	0.165479	NONE
vnz_00855	lactate 2-monooxygenase	1.319	0.542272	0.120245	0.265783	NONE
vnz_00860	hypothetical protein	1.013	0.645431	0.00560945	0.19015	NONE
vnz_00870	hypothetical protein	4.005	6.54502e-05	0.602603	4.18409	UP
vnz_00875	TetR family transcriptional regulator	1.192	0.959798	0.0762763	0.0178202	NONE
vnz_00880	FAD-dependent oxidoreductase	1.187	0.896428	0.0744507	0.0474848	NONE
vnz_00885	glycosyl transferase	1.28	0.70735	0.10721	0.150365	NONE
vnz_00890	protein translocase subunit SecDF	0.81	0.657134	-0.091515	0.182346	NONE
vnz_00905	hypothetical protein	3.248	0.00327423	0.511616	2.48489	UP
vnz_00910	hypothetical protein	1.575	0.230301	0.197281	0.637704	NONE
vnz_00920	hypothetical protein	1.117	0.927216	0.0480532	0.0328191	NONE
vnz_00925	hypothetical protein	1.273	0.651412	0.104828	0.186144	NONE
vnz_00930	asparagine synthase	0.991	0.594383	-0.00392635	0.225934	NONE
vnz_00935	aldehyde dehydrogenase	1.27	0.693913	0.103804	0.158695	NONE
vnz_00940	alpha/beta hydrolase	2.48	0.128088	0.394452	0.89249	NONE
vnz_00945	hypothetical protein	1.483	0.542445	0.171141	0.265644	NONE
vnz_00955	hypothetical protein	1.364	0.506689	0.134814	0.295259	NONE
vnz_00960	glutaminase	1.191	0.943875	0.0759118	0.0250857	NONE
vnz_00965	3-hydroxyisobutyryl-CoA hydrolase	1.359	0.574573	0.133219	0.240655	NONE
vnz_00975	ribonuclease HI	1.184	0.848007	0.0733517	0.0716008	NONE
vnz_00980	polynucleotide kinase	1.902	0.0932441	0.279211	1.03038	NONE
vnz_00985	polynucleotide kinase	1.499	0.352721	0.175802	0.452568	NONE
vnz_00995	dienelactone hydrolase	1.009	0.860236	0.00389117	0.0653823	NONE
vnz_01000	hypothetical protein	1.372	0.592233	0.137354	0.227507	NONE
vnz_01005	ACP phosphodiesterase	1.195	0.931684	0.0773679	0.0307312	NONE
vnz_01015	NADH dehydrogenase	1.099	0.863631	0.0409977	0.0636719	NONE
vnz_01025	GNAT family N-acetyltransferase	1.926	0.0800993	0.284656	1.09637	NONE
vnz_01040	cholesterol oxidase	1.195	0.834452	0.0773679	0.0785989	NONE
vnz_01045	nucleotidyltransferase	0.75	0.144478	-0.124939	0.8402	NONE
vnz_01050	aspartate ammonia-lyase	1.47	0.56778	0.167317	0.24582	NONE
vnz_01055	L-asparaginase	0.911	0.737416	-0.0404816	0.132287	NONE
vnz_01060	ArsR family transcriptional regulator	1.09	0.804273	0.0374265	0.0945967	NONE
vnz_01065	ribonuclease	1.64	0.173682	0.214844	0.760245	NONE
vnz_01075, EctB	diaminobutyrate--2-oxoglutarate transaminase	0.797	0.623038	-0.0985417	0.205485	NONE
vnz_01085, EctD	ectoine hydroxylase	1.246	0.742488	0.095518	0.12931	NONE
vnz_01090	RNA polymerase subunit sigma	0.502	0.16636	-0.299296	0.778951	NONE
vnz_01095	hypothetical protein	0.884	0.810831	-0.0535477	0.0910695	NONE
vnz_01100	SAM-dependent methyltransferase	3.56	4.81375e-05	0.55145	4.31752	UP
vnz_01105	N-formylglutamate amidohydrolase	1.452	0.352354	0.161967	0.453021	NONE
vnz_01110	flavodoxin	1.792	0.246917	0.253338	0.607448	NONE
vnz_01115	alpha-1-antitrypsin	0.809	0.308178	-0.0920515	0.511198	NONE
vnz_01120	hypothetical protein	0.631	0.0325752	-0.199971	1.48711	NONE
vnz_01130	MerR family transcriptional regulator	1.384	0.47206	0.141136	0.326003	NONE
vnz_01145	(2Fe-2S)-binding protein	2.675	0.00271361	0.427324	2.56645	UP
vnz_01150	isoquinoline 1-oxidoreductase	2.508	0.0187854	0.399328	1.72618	UP
vnz_01160	osmotically inducible protein OsmC	1.823	0.116994	0.260787	0.931835	NONE
vnz_01165	dimethylmenaquinone methyltransferase	1.194	0.864597	0.0770043	0.0631865	NONE
vnz_01175	universal stress protein	0.839	0.756655	-0.076238	0.121102	NONE
vnz_01180	carboxylesterase	2.64	0.00199635	0.421604	2.69976	UP
vnz_01190	MerR family transcriptional regulator	1.237	0.85496	0.0923697	0.0680544	NONE
vnz_01195	erythromycin esterase	1.177	0.966412	0.0707765	0.0148378	NONE
vnz_01210	cupin	1.186	0.887809	0.0740847	0.0516805	NONE
vnz_01220	hypothetical protein	0.42	0.0808386	-0.376751	1.09238	NONE
vnz_01230	carbohydrate kinase	1.445	0.448405	0.159868	0.348329	NONE
vnz_01235	OmdA domain containing protein	1.46	0.378286	0.164353	0.42218	NONE
vnz_01240	GNAT family N-acetyltransferase	0.84	0.310771	-0.0757207	0.507559	NONE
vnz_01245	oxidoreductase	1.164	0.990426	0.065953	0.00417789	NONE
vnz_01255	hypothetical protein	1.06	0.765464	0.0253059	0.116075	NONE
vnz_01260	phosphatase	1.288	0.610578	0.109916	0.214259	NONE
vnz_01265	hypothetical protein	0.955	0.588138	-0.0199966	0.230521	NONE
vnz_01270	phosphotransferase	0.777	0.225636	-0.109579	0.646591	NONE
vnz_01275	N-acetylmuramoyl-L-alanine amidase	0.816	0.217708	-0.0883098	0.662126	NONE
vnz_01280	Geosmin synthase	0.768	0.175815	-0.114639	0.754945	NONE
vnz_01285	RNA-binding protein	1.732	0.208298	0.238548	0.681314	NONE
vnz_01290	hypothetical protein	0.99	0.616844	-0.00436481	0.209825	NONE
vnz_01295	hypothetical protein	1.443	0.415664	0.159266	0.381258	NONE
vnz_01300	acetyltransferase	1.649	0.271572	0.217221	0.566115	NONE
vnz_01315	DNA-binding protein	1.976	0.257238	0.295787	0.589665	NONE
vnz_01330	hypothetical protein	1.348	0.642217	0.12969	0.192318	NONE
vnz_01335	NADP oxidoreductase	1.176	0.919452	0.0704073	0.0364707	NONE
vnz_01345	alpha/beta hydrolase	1.381	0.492172	0.140194	0.307883	NONE
vnz_01350	hypothetical protein	1.486	0.37372	0.172019	0.427453	NONE
vnz_01355	serine/threonine protein kinase	1.528	0.241501	0.184123	0.61708	NONE
vnz_01360	GNAT family N-acetyltransferase	3.253	0.000276838	0.512284	3.55777	UP
vnz_01370	cytochrome	1.424	0.483522	0.15351	0.315583	NONE
vnz_01375	phenylacetate--CoA ligase	1.082	0.928159	0.0342273	0.0323778	NONE
vnz_01380	acyl-CoA synthetase	1.689	0.194555	0.22763	0.710958	NONE
vnz_01385	penicillin amidase	1.499	0.227362	0.175802	0.643282	NONE
vnz_01390	ionic transporter y4hA	0.634	0.344283	-0.197911	0.463084	NONE
vnz_01395	polyketide cyclase /reductase	1.728	0.154773	0.237544	0.810305	NONE
vnz_01400	TetR family transcriptional regulator	0.971	0.604433	-0.0127808	0.218652	NONE
vnz_01405	GNAT family N-acetyltransferase	1.467	0.43301	0.16643	0.363502	NONE
vnz_01410	MFS transporter	0.261	0.000243355	-0.583359	3.61376	DOWN
vnz_01415	AI-2E family transporter	0.431	0.102124	-0.365523	0.990873	NONE
vnz_01425	acyl-CoA synthetase	1.814	0.140619	0.258637	0.851957	NONE
vnz_01430	monooxygenase	1.478	0.371472	0.169674	0.430074	NONE
vnz_01435	serine hydrolase	1.379	0.495876	0.139564	0.304627	NONE
vnz_01440	sialidase	0.735	0.127227	-0.133713	0.895422	NONE
vnz_01445	alpha/beta hydrolase	1.317	0.717619	0.119586	0.144106	NONE
vnz_01450	LysR family transcriptional regulator	1.109	0.956063	0.0449315	0.0195135	NONE
vnz_01455	glycine C-acetyltransferase	1.028	0.926791	0.0119931	0.0330183	NONE
vnz_01460	L-threonine 3-dehydrogenase	1.855	0.0919175	0.268344	1.0366	NONE
vnz_01465	FAD-dependent oxidoreductase	0.975	0.662973	-0.0109954	0.178504	NONE
vnz_01470	serine/threonine protein kinase	1.326	0.536696	0.122544	0.270272	NONE
vnz_01475	hypothetical protein	1.261	0.765012	0.100715	0.116332	NONE
vnz_01490	acyl-CoA dehydrogenase	3.97	0.00563642	0.598791	2.249	UP
vnz_01495	hypothetical protein	0.425	0.0982175	-0.371611	1.00781	NONE
vnz_01510	AfsR family transcriptional regulator	1.083	0.841048	0.0346285	0.0751793	NONE
vnz_01515	protein phosphatase	0.476	0.00107519	-0.322393	2.96851	DOWN
vnz_01520	histidinol phosphatase	0.38	0.00029516	-0.420216	3.52994	DOWN
vnz_01525	NADP-dependent succinic semialdehyde dehydrogenase	0.988	0.637377	-0.00524306	0.195604	NONE
vnz_01530	Crp/Fnr family transcriptional regulator	1.281	0.763578	0.107549	0.117147	NONE
vnz_01535	hypothetical protein	2.087	0.0422564	0.319522	1.37411	UP
vnz_01540	class II aldolase/adducin family protein	0.901	0.382428	-0.0452752	0.41745	NONE
vnz_01545	TetR family transcriptional regulator	1.535	0.379874	0.186108	0.42036	NONE
vnz_01550	ABC transporter ATP-binding protein	1.043	0.745299	0.0182843	0.127669	NONE
vnz_01565	hypothetical protein	1.414	0.559265	0.150449	0.252383	NONE
vnz_01570	hypothetical protein	0.92	0.808754	-0.0362122	0.0921834	NONE
vnz_01580	hypothetical protein	1.79	0.112348	0.252853	0.949436	NONE
vnz_01585	acyl-CoA dehydrogenase	0.775	0.310915	-0.110698	0.507358	NONE
vnz_01590	carnitine dehydratase	1.375	0.642517	0.138303	0.192116	NONE
vnz_01595	GntR family transcriptional regulator	0.618	0.0493758	-0.209012	1.30649	NONE
vnz_01605	TetR family transcriptional regulator	1.149	0.975511	0.06032	0.0107678	NONE
vnz_01610	hypothetical protein	2.303	0.012786	0.362294	1.89327	UP
vnz_01615	serine/threonine protein kinase	4.272	6.23082e-05	0.630631	4.20545	UP
vnz_01620	hypothetical protein	1.283	0.739204	0.108227	0.131235	NONE
vnz_01630	LysR family transcriptional regulator	0.739	0.146718	-0.131356	0.833517	NONE
vnz_01655	type 1 glutamine amidotransferase domain-containing protein	1.022	0.647322	0.0094509	0.18888	NONE
vnz_01660	LysR family transcriptional regulator	1.37	0.584418	0.136721	0.233277	NONE
vnz_01665	hypothetical protein	0.969	0.561286	-0.0136762	0.250815	NONE
vnz_01670	GNAT family N-acetyltransferase	0.85	0.277837	-0.0705811	0.55621	NONE
vnz_01675	TetR family transcriptional regulator	0.781	0.30458	-0.107349	0.516299	NONE
vnz_01695	metalloprotease	2.413	0.124374	0.382557	0.905271	NONE
vnz_01700	ATP-binding protein	1.885	0.0804056	0.275311	1.09471	NONE
vnz_01705	hypothetical protein	2.497	0.00440755	0.397419	2.3558	UP
vnz_01710	FMN-binding glutamate synthase family protein	0.659	0.0860298	-0.181115	1.06535	NONE
vnz_01720	ATP-binding protein	0.99	0.680745	-0.00436481	0.167015	NONE
vnz_01725	ATP-binding protein	1.213	0.809467	0.0838608	0.0918007	NONE
vnz_01735	MarR family transcriptional regulator	1.049	0.747386	0.0207755	0.126455	NONE
vnz_01740	phosphatase	0.517	0.0078849	-0.286509	2.1032	NONE
vnz_01745	anti-anti-sigma factor	0.767	0.1738	-0.115205	0.759949	NONE
vnz_01750	antitermination regulator	0.75	0.194224	-0.124939	0.711696	NONE
vnz_01755	hybrid sensor histidine kinase/response regulator	0.84	0.449657	-0.0757207	0.347118	NONE
vnz_01765	serine/threonine protein phosphatase	1.536	0.508197	0.186391	0.293968	NONE
vnz_01770	class II glutamine amidotransferase	0.75	0.556217	-0.124939	0.254755	NONE
vnz_01775	LLM class F420-dependent oxidoreductase	0.82	0.248597	-0.0861861	0.604504	NONE
vnz_01780	hypothetical protein	1.017	0.783423	0.00732095	0.106003	NONE
vnz_01785	hypothetical protein	0.854	0.322583	-0.0685421	0.491358	NONE
vnz_01800	gas vesicle synthesis protein	1.1	0.906793	0.0413927	0.0424917	NONE
vnz_01805	gas vesicle protein	0.695	0.407252	-0.158015	0.390137	NONE
vnz_01810	cyclase	0.974	0.569663	-0.011441	0.244382	NONE
vnz_01815	hypothetical protein	0.666	0.373864	-0.176526	0.427286	NONE
vnz_01825	gas vesicle protein	1.026	0.847027	0.0111474	0.0721026	NONE
vnz_01830	gas vesicle protein	0.204	0.000248079	-0.69037	3.60541	DOWN
vnz_01835	gas vesicle protein	0.635	0.31664	-0.197226	0.499434	NONE
vnz_01840	CBS domain-containing protein	0.275	0.0319936	-0.560667	1.49494	DOWN
vnz_01845	carbonic anhydrase	1.033	0.920505	0.0141003	0.035974	NONE
vnz_01850	hypothetical protein	0.857	0.774185	-0.0670192	0.111155	NONE
vnz_01860	SAM-dependent methyltransferase	0.92	0.65302	-0.0362122	0.185074	NONE
vnz_01865	SAM-dependent methyltransferase	0.765	0.459844	-0.116339	0.33739	NONE
vnz_01875	amine oxidase	0.458		-0.339135	#VALUE!	#VALUE!
vnz_01880	anti-sigma factor	1.724	0.225925	0.236537	0.646036	NONE
vnz_01885	RNA polymerase subunit sigma	1.221	0.803784	0.0867157	0.0948605	NONE
vnz_01890	molybdopterin-binding oxidoreductase	0.562	0.33955	-0.250264	0.469096	NONE
vnz_01895	fasciclin	0.855	0.401036	-0.0680339	0.396816	NONE
vnz_01900	dihydroxyacetone kinase subunit DhaK	1.211	0.563133	0.0831441	0.249389	NONE
vnz_01905	dihydroxyacetone kinase subunit L	1.123	0.675701	0.0503798	0.170245	NONE
vnz_01910	PTS fructose transporter subunit IIA	1.135	0.987903	0.0549959	0.00528591	NONE
vnz_01920	cobalt ABC transporter substrate-binding protein CbiN	1.574	0.263826	0.197005	0.578682	NONE
vnz_01925	cobalt ECF transporter T component CbiQ	0.333	0.0285114	-0.477556	1.54498	DOWN
vnz_01930	cobalt ABC transporter	1.773	0.113605	0.248709	0.944604	NONE
vnz_01935	NADPH-dependent 2,4-dienoyl-CoA reductase gene: fadH	1.565	0.290654	0.194514	0.536623	NONE
vnz_01940	PadR family transcriptional regulator	0.659	0.0721507	-0.181115	1.14176	NONE
vnz_01950	monooxygenase	0.939	0.807285	-0.0273344	0.0929731	NONE
vnz_01955	hypothetical protein	0.742	0.164704	-0.129596	0.783295	NONE
vnz_01965	amino acid permease	0.257	2.51022e-05	-0.590067	4.60029	DOWN
vnz_01970	hypothetical protein	1.007	0.658627	0.00302947	0.18136	NONE
vnz_01975	carbohydrate kinase	1.245	0.717896	0.0951694	0.143938	NONE
vnz_01980	FAD/NAD(P)-binding oxidoreductase	0.964	0.516092	-0.015923	0.287273	NONE
vnz_01985	oxidoreductase	0.981	0.660616	-0.00833099	0.180051	NONE
vnz_01990	DNA mismatch repair protein MutT	0.707	0.0979468	-0.150581	1.00901	NONE
vnz_02000	cytochrome	1.263	0.754349	0.101403	0.122428	NONE
vnz_02005	potassium transporter TrkA	1.146	0.938193	0.0591846	0.0277076	NONE
vnz_02015	hypothetical protein	2.583	0.112523	0.412124	0.948759	NONE
vnz_02020	daunorubicin resistance protein DrrC	1.607	0.0801844	0.206016	1.09591	NONE
vnz_02030	NAD-dependent epimerase	1.414	0.543023	0.150449	0.265182	NONE
vnz_02035	glutathione S-transferase	2.129	0.183495	0.328176	0.736375	NONE
vnz_02040	transcriptional regulator	0.908	0.414327	-0.0419142	0.382657	NONE
vnz_02050	universal stress protein UspA	1.147	0.666006	0.0595634	0.176522	NONE
vnz_02055	hypothetical protein	4.693	2.67526e-06	0.671451	5.57263	UP
vnz_02060	RNA polymerase subunit sigma	1.144	0.995867	0.058426	0.00179874	NONE
vnz_02065	hypothetical protein	0.35	0.0808565	-0.455932	1.09228	NONE
vnz_02070	isocitrate dehydrogenase (NADP(+))	0.766	0.317833	-0.115771	0.497802	NONE
vnz_02105	hypothetical protein	0.825	0.62901	-0.0835461	0.201343	NONE
vnz_02140	aminotransferase class I/II	0.782	0.537569	-0.106793	0.269566	NONE
vnz_02145	LacI family transcriptional regulator	1.654	0.142375	0.218536	0.846565	NONE
vnz_02150	antibiotic biosynthesis monooxygenase	0.775	0.200184	-0.110698	0.698571	NONE
vnz_02160	hypothetical protein	0.581	0.0173198	-0.235824	1.76146	NONE
vnz_02165	serine hydrolase	1.4	0.572419	0.146128	0.242286	NONE
vnz_02170	regulator	0.941	0.492781	-0.0264104	0.307346	NONE
vnz_02175	type I glyceraldehyde-3-phosphate dehydrogenase	1.233	0.727572	0.0909631	0.138124	NONE
vnz_02185	cold shock domain protein CspD	1.965	0.0431062	0.293363	1.36546	NONE
vnz_02190	RNA helicase	1.61	0.241232	0.206826	0.617565	NONE
vnz_02195	ABC transporter ATP-binding protein	0.941	0.500494	-0.0264104	0.300601	NONE
vnz_02200	hypothetical protein	1.353	0.618416	0.131298	0.208719	NONE
vnz_02225	DNA-binding response regulator	0.979	0.564557	-0.00921731	0.248292	NONE
vnz_02240	hypothetical protein	0.491	0.101811	-0.308919	0.992207	NONE
vnz_02255	RNA polymerase subunit sigma	0.449	0.136557	-0.347754	0.864685	NONE
vnz_02260	hypothetical protein	1.374	0.59304	0.137987	0.226916	NONE
vnz_02265	metal ABC transporter substrate-binding protein	0.866	0.358603	-0.0624821	0.445386	NONE
vnz_02270	hypothetical protein	0.392	0.0429698	-0.406714	1.36684	DOWN
vnz_02275	plasmid stabilization protein	0.925	0.757623	-0.0338583	0.120547	NONE
vnz_02280	amidase	1.036	0.765187	0.0153598	0.116232	NONE
vnz_02285	FAD-dependent oxidoreductase	1.171	0.748162	0.0685569	0.126004	NONE
vnz_02300	4-phosphopantetheinyl transferase	1.088	0.81823	0.0366289	0.0871245	NONE
vnz_02305	type I polyketide synthase	0.927	0.483441	-0.0329203	0.315656	NONE
vnz_02310	hypothetical protein	1.086	0.815591	0.0358298	0.0885276	NONE
vnz_02320	FAD-dependent oxidoreductase	0.99	0.956847	-0.00436481	0.0191575	NONE
vnz_02335	MFS transporter	0.714	0.538971	-0.146302	0.268435	NONE
vnz_02375	short-chain dehydrogenase	1.291	0.363426	0.110926	0.439585	NONE
vnz_02380	hypothetical protein	1.655	0.182993	0.218798	0.737566	NONE
vnz_02385	hypothetical protein	3.087	0.000466763	0.489537	3.3309	UP
vnz_02405	salicylate synthase	2.186	0.166184	0.33965	0.779411	NONE
vnz_02420	TetR family transcriptional regulator	0.868	0.317362	-0.0614803	0.498445	NONE
vnz_02425	2,3-dihydroxybenzoate-AMP ligase	1.331	0.592862	0.124178	0.227046	NONE
vnz_02435	non-ribosomal peptide synthetase	2.36	0.00999531	0.372912	2.0002	UP
vnz_02440	ABC transporter	1.758	0.206418	0.245019	0.685252	NONE
vnz_02445	ABC transporter	1.23	0.851248	0.0899051	0.0699441	NONE
vnz_02460	non-ribosomal peptide synthetase	1.672	0.285385	0.223236	0.544568	NONE
vnz_02480	acyl-CoA dehydrogenase	1.085	0.770267	0.0354297	0.113359	NONE
vnz_02485	PadR family transcriptional regulator	0.751	0.39808	-0.12436	0.40003	NONE
vnz_02490	cell division protein ZapE	0.811	0.290161	-0.0909791	0.537362	NONE
vnz_02495	glucoamylase	1.655	0.388073	0.218798	0.411086	NONE
vnz_02500	EstA family serine hydrolase	1.385	0.605732	0.14145	0.217719	NONE
vnz_02510	glutamate--cysteine ligase	1.2	0.795231	0.0791812	0.0995069	NONE
vnz_02515	hypothetical protein	1.525	0.357806	0.18327	0.446352	NONE
vnz_02520	hypothetical protein	1.34	0.518533	0.127105	0.285224	NONE
vnz_02525	catalase/peroxidase HPI	1.538	0.288366	0.186956	0.540056	NONE
vnz_02595	LuxR family transcriptional regulator	1.113	0.97663	0.0464952	0.0102701	NONE
vnz_02605	hypothetical protein	1.097	0.849406	0.0402066	0.0708846	NONE
vnz_02610	transcriptional regulator	1.089	0.945557	0.0370279	0.0243123	NONE
vnz_02615	PAS sensor protein	1.109	0.975722	0.0449315	0.0106739	NONE
vnz_02620	glyxoylase	1.173	0.927225	0.069298	0.0328148	NONE
vnz_02635	hypothetical protein	0.942	0.535846	-0.0259491	0.27096	NONE
vnz_02640	cytochrome	1.526	0.11958	0.183555	0.92234	NONE
vnz_02645	ATP-binding protein	0.917	0.415211	-0.0376307	0.381731	NONE
vnz_02655	dynein regulation protein LC7	1.172	0.731328	0.0689276	0.135888	NONE
vnz_02660	hypothetical protein	1.013	0.970649	0.00560945	0.012938	NONE
vnz_02665	hypothetical protein	1.818	0.32852	0.259594	0.483438	NONE
vnz_02670	TetR family transcriptional regulator	1.068	0.835526	0.0285713	0.0780402	NONE
vnz_02675	DNA alkylation response protein	0.778	0.212968	-0.10902	0.671685	NONE
vnz_02680	tyrosine protein kinase	1.894	0.0717866	0.27738	1.14396	NONE
vnz_02685	hypothetical protein	1.284	0.686696	0.108565	0.163236	NONE
vnz_02690	hypothetical protein	2.386	0.0377323	0.37767	1.42329	UP
vnz_02700	resistance protein	1.291	0.703635	0.110926	0.152653	NONE
vnz_02705	peptidase	0.879	0.328714	-0.0560111	0.483182	NONE
vnz_02715	hypothetical protein	1.49	0.355327	0.173186	0.449371	NONE
vnz_02720	hypothetical protein	1.09	0.935206	0.0374265	0.0290928	NONE
vnz_02740	coagulation factor 5/8 type domain-containing protein	1.361	0.632836	0.133858	0.198709	NONE
vnz_02745	alpha-N-acetylglucosaminidase	0.957	0.547466	-0.0190881	0.261643	NONE
vnz_02750	hypothetical protein	1.45	0.414839	0.161368	0.382121	NONE
vnz_02755	fused response regulator/thioredoxin-disulfide reductase	1.183	0.931483	0.0729847	0.0308249	NONE
vnz_02760	histidine kinase	0.739	0.137151	-0.131356	0.862801	NONE
vnz_02770	hypothetical protein	1.315	0.59833	0.118926	0.223059	NONE
vnz_02775	deoxynucleoside kinase	0.93	0.459046	-0.0315171	0.338144	NONE
vnz_02780	hypothetical protein	0.655	0.0794166	-0.183759	1.10009	NONE
vnz_02785	SAM-dependent methyltransferase	1.494	0.237787	0.174351	0.623813	NONE
vnz_02800	hypothetical protein	2.535	0.0157202	0.403978	1.80354	UP
vnz_02805	GNAT family N-acetyltransferase	1.411	0.567948	0.149527	0.245692	NONE
vnz_02810	hypothetical protein	1.328	0.595202	0.123198	0.225336	NONE
vnz_02815	hypothetical protein	1.348	0.522747	0.12969	0.281708	NONE
vnz_02820	hypothetical protein	1.152	0.99043	0.0614525	0.00417601	NONE
vnz_02825	hypothetical protein	0.999	0.963844	-0.000434512	0.0159934	NONE
vnz_02830	hypothetical protein	0.745	0.504969	-0.127844	0.296735	NONE
vnz_02835	uracil-DNA glycosylase	0.922	0.44692	-0.0352691	0.34977	NONE
vnz_02840	Appr-1-p processing protein	0.865	0.337145	-0.0629839	0.472183	NONE
vnz_02850	hypothetical protein	0.703	0.546654	-0.153045	0.262287	NONE
vnz_02865	transcriptional regulator	0.753	0.430701	-0.123205	0.365824	NONE
vnz_02880	nitrate reductase	0.683	0.282979	-0.165579	0.548246	NONE
vnz_02885	NADPH-dependent oxidoreductase	0.952	0.494234	-0.0213631	0.306068	NONE
vnz_02895	glutathione-dependent formaldehyde dehydrogenase	1.364	0.67387	0.134814	0.171424	NONE
vnz_02900	ATP-dependent DNA ligase	0.642	0.0649826	-0.192465	1.1872	NONE
vnz_02905	hypothetical protein	0.615	0.36988	-0.211125	0.431939	NONE
vnz_02910	hypothetical protein	0.411	0.00156004	-0.386158	2.80686	DOWN
vnz_02915	hypothetical protein	0.258	4.75735e-07	-0.58838	6.32264	DOWN
vnz_02920	hypothetical protein	0.243	7.17887e-07	-0.614394	6.14394	DOWN
vnz_02925	hypothetical protein	0.27	1.13483e-06	-0.568636	5.94507	DOWN
vnz_02930	hypothetical protein	0.171	5.37765e-11	-0.767004	10.2694	DOWN
vnz_02935	hypothetical protein	1.003	0.634469	0.00130093	0.197589	NONE
vnz_02940	methyltransferase type 11	0.931	0.46827	-0.0310503	0.329504	NONE
vnz_02945	cytosine permease	0.719	0.262155	-0.143271	0.581442	NONE
vnz_02950	twin-arginine translocation pathway signal protein	0.327	0.00122356	-0.485452	2.91238	DOWN
vnz_02955	hypothetical protein	1.422	0.549054	0.1529	0.260385	NONE
vnz_02960	multidrug ABC transporter ATP-binding protein	1.516	0.47624	0.180699	0.322174	NONE
vnz_02970	sugar kinase	0.364	3.34727e-05	-0.438899	4.47531	DOWN
vnz_02975	sugar ABC transporter substrate-binding protein	0.105	1e-17	-0.978811	17	DOWN
vnz_02990	beta-glucosidase	0.191	1.97974e-09	-0.718967	8.70339	DOWN
vnz_02995	LacI family transcriptional regulator	0.952	0.481091	-0.0213631	0.317773	NONE
vnz_03000	coagulation factor 5/8 type domain-containing protein	0.162	4.19442e-13	-0.790485	12.3773	DOWN
vnz_03005	coagulation factor 5/8 type domain protein	0.126	2.12941e-13	-0.899629	12.6717	DOWN
vnz_03010	hypothetical protein	0.67	0.327978	-0.173925	0.484155	NONE
vnz_03015	beta-glucosidase	0.132	0.000117858	-0.879426	3.92864	DOWN
vnz_03020	cytochrome	1.143	0.982861	0.0580462	0.00750774	NONE
vnz_03025	NTP pyrophosphohydrolase	1.37	0.557394	0.136721	0.253838	NONE
vnz_03030	TIGR03086 family protein	1.146	0.996228	0.0591846	0.00164145	NONE
vnz_03035	WYL domain-containing protein	0.991	0.629523	-0.00392635	0.200989	NONE
vnz_03045	NAD(P) transhydrogenase subunit alpha	1.212	0.704463	0.0835026	0.152142	NONE
vnz_03050	NAD(P) transhydrogenase subunit beta gene: pntB	1.572	0.326435	0.196453	0.486203	NONE
vnz_03060	hypothetical protein	0.154	3.10207e-11	-0.812479	10.5083	DOWN
vnz_03065	hypothetical protein	1.517	0.499514	0.180986	0.301452	NONE
vnz_03070	hypothetical protein	0.286	9.50057e-06	-0.543634	5.02225	DOWN
vnz_03080	NAD-dependent protein deacetylase 1	0.949	0.485269	-0.0227338	0.314017	NONE
vnz_03085	spore photoproduct lyase family protein	0.926	0.454816	-0.033389	0.342164	NONE
vnz_03095	hypothetical protein	0.722	0.496152	-0.141463	0.304385	NONE
vnz_03100	hypothetical protein	0.915	0.478164	-0.0385789	0.320423	NONE
vnz_03105	amidohydrolase	0.987	0.604656	-0.00568285	0.218492	NONE
vnz_03110	ornithine decarboxylase	0.746	0.110766	-0.127261	0.955594	NONE
vnz_03115	S9 family peptidase	1.217	0.9052	0.0852906	0.0432554	NONE
vnz_03120	asparagine synthase (glutamine-hydrolyzing)	0.909	0.694049	-0.0414361	0.15861	NONE
vnz_03125	glutamate--cysteine ligase	1.089	0.915702	0.0370279	0.0382457	NONE
vnz_03130	hypothetical protein	0.946	0.486306	-0.0241089	0.31309	NONE
vnz_03140	oxidoreductase	0.367	0.0415776	-0.435334	1.38114	DOWN
vnz_03145	NAD(P)-dependent oxidoreductase	0.965	0.524709	-0.0154727	0.280082	NONE
vnz_03155	hypothetical protein	1.093	0.857759	0.0386202	0.0666346	NONE
vnz_03195	hypothetical protein	0.972	0.637863	-0.0123337	0.195272	NONE
vnz_03210	hypothetical protein	0.773	0.242119	-0.111821	0.615972	NONE
vnz_03215	MFS transporter	0.431	0.155307	-0.365523	0.808808	NONE
vnz_03220	diguanylate phosphodiesterase	1.231	0.816032	0.0902581	0.0882928	NONE
vnz_03225	3-hydroxybutyrate dehydrogenase	2.385	0.116508	0.377488	0.933645	NONE
vnz_03230	NUDIX hydrolase	1.126	0.885473	0.0515384	0.0528248	NONE
vnz_03235	apolipoprotein N-acyltransferase	0.904	0.477997	-0.0438316	0.320574	NONE
vnz_03240	hypothetical protein	0.993	0.708334	-0.00305075	0.149762	NONE
vnz_03245	glutamate racemase	1.542	0.296241	0.188084	0.528354	NONE
vnz_03250	glycosyl transferase family 2	1.02	0.934008	0.00860017	0.0296495	NONE
vnz_03260	MOSC domain-containing protein	0.984	0.686089	-0.0070049	0.163619	NONE
vnz_03270	sporulation protein	1.113	0.995599	0.0464952	0.00191558	NONE
vnz_03280	DeoR family transcriptional regulator	1.268	0.676521	0.103119	0.169719	NONE
vnz_03285	Immediate-early protein 2	0.956	0.517902	-0.0195421	0.285753	NONE
vnz_03290	MxaD family protein	1.828	0.097224	0.261976	1.01223	NONE
vnz_03295	cysteine synthase	1.194	0.933089	0.0770043	0.030077	NONE
vnz_03300	hypothetical protein	0.954	0.533641	-0.0204516	0.272751	NONE
vnz_03325	TetR family transcriptional regulator	1.673	0.158477	0.223496	0.800032	NONE
vnz_03335	SAM-dependent methyltransferase	1.004	0.672339	0.00173371	0.172412	NONE
vnz_03340	polyketide cyclase	1.277	0.765083	0.106191	0.116292	NONE
vnz_03345	hypothetical protein	1.125	0.976494	0.0511525	0.0103303	NONE
vnz_03360	hypothetical protein	1.43	0.462718	0.155336	0.334683	NONE
vnz_03365	deaminase	1.396	0.583473	0.144885	0.233979	NONE
vnz_03370	DNA-binding response regulator	1.123	0.984061	0.0503798	0.00697781	NONE
vnz_03375	two-component sensor histidine kinase	0.886	0.722327	-0.0525663	0.141266	NONE
vnz_03380	TetR family transcriptional regulator	0.824	0.24326	-0.0840728	0.613929	NONE
vnz_03390	geranylgeranyl reductase	0.858	0.545609	-0.0665127	0.263119	NONE
vnz_03395	dipeptidase	0.753	0.287083	-0.123205	0.541993	NONE
vnz_03400	MBL fold metallo-hydrolase	0.996	0.621553	-0.00174066	0.206522	NONE
vnz_03405	hypothetical protein	1.065	0.7982	0.0273496	0.0978881	NONE
vnz_03430	ATP/GTP-binding protein	1.442	0.373666	0.158965	0.427516	NONE
vnz_03440	hypothetical protein	1.361	0.641119	0.133858	0.193061	NONE
vnz_03445	LacI family transcriptional regulator	1.297	0.654066	0.11294	0.184378	NONE
vnz_03450	aldolase	1.603	0.231104	0.204934	0.636193	NONE
vnz_03455	electron transfer flavoprotein subunit alpha	1.011	0.975642	0.00475116	0.0107095	NONE
vnz_03460	electron transfer flavoprotein subunit beta	0.782	0.256855	-0.106793	0.590312	NONE
vnz_03465	flavin reductase	1.051	0.756704	0.0216027	0.121074	NONE
vnz_03475	1-acyl-sn-glycerol-3-phosphate acyltransferase	0.582	0.0267453	-0.235077	1.57275	NONE
vnz_03480	cytoplasmic protein	0.846	0.301951	-0.0726296	0.520063	NONE
vnz_03485	threonine aldolase	0.333	6.0541e-05	-0.477556	4.21795	DOWN
vnz_03490	short-chain dehydrogenase	0.47	0.00401096	-0.327902	2.39675	DOWN
vnz_03495	hypothetical protein	0.372	0.000233493	-0.429457	3.63173	DOWN
vnz_03500	GNAT family N-acetyltransferase	1.132	0.966182	0.0538464	0.0149412	NONE
vnz_03505	DUF5134 domain-containing protein	1.058	0.949813	0.0244857	0.022362	NONE
vnz_03520	TetR family transcriptional regulator	0.962	0.523009	-0.0168249	0.281491	NONE
vnz_03525	hypothetical protein	1.704	0.0944096	0.23147	1.02498	NONE
vnz_03530	DUF305 domain-containing protein	2.297	0.0204409	0.361161	1.6895	UP
vnz_03535	transcriptional regulator	1.103	0.994209	0.0425755	0.00252217	NONE
vnz_03540	oxidoreductase	1.711	0.225484	0.23325	0.646884	NONE
vnz_03545	glycosyl hydrolase	3.205	0.00111886	0.505828	2.95122	UP
vnz_03550	uracil-DNA glycosylase	1.161	0.715365	0.0648322	0.145473	NONE
vnz_03555	ATPase	1.14	0.947413	0.0569049	0.0234605	NONE
vnz_03560	hypothetical protein	1.126	0.978637	0.0515384	0.00937815	NONE
vnz_03565	hypothetical protein	1.057	0.764756	0.024075	0.116477	NONE
vnz_03575	DNA alkylation repair protein	0.886	0.449181	-0.0525663	0.347579	NONE
vnz_03580	RNA polymerase subunit sigma-24	1.452	0.468662	0.161967	0.32914	NONE
vnz_03585	hypothetical protein	1.174	0.996532	0.0696681	0.00150854	NONE
vnz_03595	AsnC family transcriptional regulator	0.984	0.574201	-0.0070049	0.240936	NONE
vnz_03600	MerR family transcriptional regulator	0.983	0.742782	-0.00744648	0.129138	NONE
vnz_03605	protein phosphatase	1.113	0.931335	0.0464952	0.030894	NONE
vnz_03610	hypothetical protein	1.397	0.592311	0.145196	0.22745	NONE
vnz_03615	serine or threonine protein kinase	1.125	0.92571	0.0511525	0.0335248	NONE
vnz_03620	helix-turn-helix transcriptional regulator	1.528	0.404651	0.184123	0.392919	NONE
vnz_03625	hypothetical protein	1.644	0.290541	0.215902	0.536792	NONE
vnz_03635	hypothetical protein	0.731	0.347197	-0.136083	0.459424	NONE
vnz_03645	VioB - polyketide synthase	1.039	0.891369	0.0166155	0.0499423	NONE
vnz_03650	FAD-binding monooxygenase	0.63	0.0990178	-0.200659	1.00429	NONE
vnz_03665	hypothetical protein	0.339	0.000302684	-0.4698	3.51901	DOWN
vnz_03670	NADP oxidoreductase	1.454	0.454677	0.162564	0.342297	NONE
vnz_03675	cysteine hydrolase	1.58	0.322267	0.198657	0.491785	NONE
vnz_03680	hypothetical protein	1.305	0.616307	0.115611	0.210203	NONE
vnz_03685	hypothetical protein	1.397	0.539461	0.145196	0.26804	NONE
vnz_03690	hypothetical protein	1.38	0.611904	0.139879	0.213317	NONE
vnz_03695	alpha-sialidase	1.265	0.71905	0.102091	0.143241	NONE
vnz_03700	Xaa-Pro aminopeptidase	0.903	0.402721	-0.0443122	0.394995	NONE
vnz_03705	transcriptional regulator	1.086	0.897976	0.0358298	0.0467351	NONE
vnz_03710	S9 family peptidase	1.265	0.652171	0.102091	0.185639	NONE
vnz_03715	FABP family protein	1.299	0.693312	0.113609	0.159071	NONE
vnz_03720	ABC transporter permease	0.323	0.0164534	-0.490797	1.78375	DOWN
vnz_03725	ABC transporter substrate-binding protein	0.582	0.0434158	-0.235077	1.36235	NONE
vnz_03730	iron-dicitrate transporter ATP-binding subunit gene: fecE	0.958	0.505445	-0.0186345	0.296326	NONE
vnz_03745	ABC transporter substrate-binding protein	3.161	0.00158852	0.499824	2.79901	UP
vnz_03750	alkanesulfonate monooxygenase	8.515	9.78255e-06	0.930185	5.00955	UP
vnz_03765	multidrug ABC transporter ATP-binding protein	1.067	0.783475	0.0281644	0.105975	NONE
vnz_03770	MarR family transcriptional regulator	1.029	0.68463	0.0124154	0.164544	NONE
vnz_03775	FAD-binding oxidoreductase	1.163	0.998137	0.0655797	0.000809858	NONE
vnz_03780	glycosyl hydrolase	1.764	0.03686	0.246499	1.43345	NONE
vnz_03785	peptide-N4-asparagine amidase A	0.834	0.316013	-0.0788339	0.500296	NONE
vnz_03790	ABC transporter permease	2.403	0.0173386	0.380754	1.76099	UP
vnz_03795	multidrug ABC transporter ATP-binding protein	2.834	0.00133752	0.4524	2.8737	UP
vnz_03800	hypothetical protein	1.216	0.845351	0.0849336	0.072963	NONE
vnz_03805	DEAD/DEAH box helicase	0.852	0.536775	-0.0695604	0.270208	NONE
vnz_03810	acyl-CoA thioesterase II	1.227	0.86247	0.0888446	0.0642559	NONE
vnz_03815	RNA ligase	1.656	0.272389	0.21906	0.56481	NONE
vnz_03825	glutathione peroxidase	1.033	0.79148	0.0141003	0.10156	NONE
vnz_03830	methylase	1.357	0.655623	0.13258	0.183346	NONE
vnz_03910	hypothetical protein	1.014	0.656795	0.00603795	0.18257	NONE
vnz_03915	hypothetical protein	1.263	0.775874	0.101403	0.110209	NONE
vnz_03920	cytochrome P450	1.52	0.40761	0.181844	0.389756	NONE
vnz_03925	glyoxalase	1.176	0.994355	0.0704073	0.00245857	NONE
vnz_03930	acyl-CoA dehydrogenase	1.013	0.752983	0.00560945	0.123215	NONE
vnz_03935	TetR family transcriptional regulator	1.038	0.760491	0.0161974	0.118906	NONE
vnz_03940	peptide deformylase	1.272	0.760587	0.104487	0.118851	NONE
vnz_03945	ligase	1.138	0.729822	0.0561423	0.136783	NONE
vnz_03950	glutamine amidotransferase	0.82	0.301905	-0.0861861	0.52013	NONE
vnz_03955	6-phosphofructokinase	0.701	0.184419	-0.154282	0.734194	NONE
vnz_03970	CchlO	3.67	0.0199781	0.564666	1.69945	UP
vnz_03975	1-acyl-sn-glycerol-3-phosphate acyltransferase	1.272	0.783771	0.104487	0.105811	NONE
vnz_03980	reductase	0.801	0.203922	-0.0963675	0.690537	NONE
vnz_03985	aminopeptidase	0.959	0.870075	-0.0181814	0.0604435	NONE
vnz_03990	urease accessory protein	1.327	0.644774	0.122871	0.190592	NONE
vnz_03995	urease accessory protein UreG	1.116	0.938797	0.0476642	0.0274285	NONE
vnz_04000	urease accessory protein UreF	1.644	0.197343	0.215902	0.704778	NONE
vnz_04005	urease subunit alpha	1.036	0.82416	0.0153598	0.0839884	NONE
vnz_04010	urease subunit beta	1.874	0.122426	0.27277	0.912126	NONE
vnz_04015	urease subunit gamma	1.494	0.309013	0.174351	0.510023	NONE
vnz_04020	TetR family transcriptional regulator	0.665	0.0895583	-0.177178	1.04789	NONE
vnz_04025	hypothetical protein	0.715	0.524812	-0.145694	0.279997	NONE
vnz_04030	prevent-host-death protein	0.913	0.560444	-0.0395292	0.251468	NONE
vnz_04035	ATP-dependent Clp protease proteolytic subunit	1.059	0.748982	0.024896	0.125529	NONE
vnz_04045	glycoside hydrolase	0.942	0.472353	-0.0259491	0.325733	NONE
vnz_04050	hypothetical protein	0.969	0.594524	-0.0136762	0.225831	NONE
vnz_04055	8-amino-7-oxononanoate synthase	0.942	0.489984	-0.0259491	0.309818	NONE
vnz_04060	biotin synthase BioB	1.209	0.922832	0.0824263	0.0348774	NONE
vnz_04065	adenosylmethionine--8-amino-7-oxononanoate transaminase	1.077	0.871363	0.0322157	0.0598009	NONE
vnz_04070	dethiobiotin synthase	1.026	0.647306	0.0111474	0.188891	NONE
vnz_04075	glyoxalase	1.066	0.853319	0.0277572	0.0688884	NONE
vnz_04080	SAM-dependent methyltransferase	1.204	0.847544	0.0806265	0.0718379	NONE
vnz_04085	GNAT family N-acetyltransferase	1.284	0.790765	0.108565	0.101953	NONE
vnz_04090	hypothetical protein	1.367	0.586614	0.135769	0.231648	NONE
vnz_04095	hypothetical protein	1.276	0.765637	0.105851	0.115977	NONE
vnz_04100	GDSL family lipase	0.87	0.352095	-0.0604807	0.45334	NONE
vnz_04105	adenylosuccinate lyase	0.837	0.470192	-0.0772745	0.327724	NONE
vnz_04110	mismatch-specific DNA-glycosylase	0.859	0.354928	-0.0660068	0.44986	NONE
vnz_04115	hypothetical protein	1.438	0.517705	0.157759	0.285918	NONE
vnz_04120	transcriptional regulator	1.129	0.953628	0.0526939	0.0206211	NONE
vnz_04125	GntR family transcriptional regulator	1.213	0.880914	0.0838608	0.0550665	NONE
vnz_04130	RNA polymerase subunit sigma-24	1.02	0.718204	0.00860017	0.143752	NONE
vnz_04140	AraC family transcriptional regulator	1.28	0.740056	0.10721	0.130735	NONE
vnz_04145	saccharopine dehydrogenase	2.058	0.0667345	0.313445	1.17565	NONE
vnz_04150	GntR family transcriptional regulator	1.057	0.789986	0.024075	0.10238	NONE
vnz_04155	alkaline phosphatase	0.581	0.0392934	-0.235824	1.40568	NONE
vnz_04160	hypothetical protein	1.163	0.978442	0.0655797	0.00946497	NONE
vnz_04165	hypothetical protein	0.997	0.688974	-0.00130484	0.161797	NONE
vnz_04170	GNAT family N-acetyltransferase	0.496	0.00802589	-0.304518	2.09551	DOWN
vnz_04175	cystathionine gamma-synthase	3.215	0.0029405	0.507181	2.53158	UP
vnz_04180	AsnC family transcriptional regulator	0.977	0.579474	-0.0101054	0.236966	NONE
vnz_04185	hypothetical protein	1.268	0.43831	0.103119	0.358218	NONE
vnz_04190	ArsR family transcriptional regulator	0.959	0.617925	-0.0181814	0.209064	NONE
vnz_04195	ATP-binding cassette family protein	1.247	0.592459	0.0958665	0.227342	NONE
vnz_04200	exonuclease SbcCD subunit D	1.347	0.497171	0.129368	0.303495	NONE
vnz_04210	hypothetical protein	0.878	0.353301	-0.0565055	0.451855	NONE
vnz_04215	long-chain fatty acid--CoA ligase	0.995	0.618616	-0.00217692	0.208579	NONE
vnz_04220	carboxylesterase	0.917	0.494939	-0.0376307	0.305448	NONE
vnz_04225	CoA-binding protein	0.691	0.124713	-0.160522	0.904088	NONE
vnz_04235	transcriptional regulator	1.146	0.97719	0.0591846	0.0100209	NONE
vnz_04250	gamma carbonic anhydrase family protein	1.099	0.907263	0.0409977	0.0422668	NONE
vnz_04255	hypothetical protein	0.84	0.530453	-0.0757207	0.275353	NONE
vnz_04260	DUF4442 domain-containing protein	0.586	0.0203809	-0.232102	1.69078	NONE
vnz_04265	hypothetical protein	1.067	0.854824	0.0281644	0.0681235	NONE
vnz_04275	spermidine synthase-like protein	0.995	0.667162	-0.00217692	0.175769	NONE
vnz_04280	DNA alkylation repair protein	1.121	0.995309	0.0496056	0.0020419	NONE
vnz_04290	acetyl-CoA acetyltransferase	1.198	0.947703	0.0784568	0.0233276	NONE
vnz_04295	transcriptional regulator	0.91	0.423763	-0.0409586	0.372877	NONE
vnz_04300	undecaprenyl-diphosphatase UppP	0.501	0.162196	-0.300162	0.78996	NONE
vnz_04305	flavin reductase	0.842	0.532083	-0.0746879	0.27402	NONE
vnz_04310	hypothetical protein	0.956	0.519534	-0.0195421	0.284386	NONE
vnz_04315	apolipoprotein N-acyltransferase	1.055	0.897383	0.0232525	0.0470223	NONE
vnz_04320	oxidoreductase	0.983	0.941757	-0.00744648	0.026061	NONE
vnz_04325	monooxygenase	1.141	0.949485	0.0572856	0.0225118	NONE
vnz_04330	hypothetical protein	1.374	0.512714	0.137987	0.290125	NONE
vnz_04335	TetR family transcriptional regulator	1.357	0.606027	0.13258	0.217508	NONE
vnz_04340	Mini-circle protein	1.366	0.420307	0.135451	0.376433	NONE
vnz_04355	uracil-DNA glycosylase	1.178	0.905115	0.0711453	0.0432964	NONE
vnz_04360	peptide-binding protein	1.402	0.214334	0.146748	0.668909	NONE
vnz_04365	3-ketoacyl-ACP reductase	1.211	0.484566	0.0831441	0.314647	NONE
vnz_04370	beta-ketoacyl-ACP reductase	1.004	0.997409	0.00173371	0.00112666	NONE
vnz_04375	hypothetical protein	1.058	0.747414	0.0244857	0.126439	NONE
vnz_04380	hypothetical protein	0.983	0.574129	-0.00744648	0.240991	NONE
vnz_04395	hypothetical protein	0.941	0.540096	-0.0264104	0.267529	NONE
vnz_04400	transcriptional regulator, cmlR	8.759	0.000108517	0.942455	3.9645	UP
vnz_04415	chloramphenicol efflux pump	8.473	8.96367e-11	0.928037	10.0475	UP
vnz_04420	3-deoxy-7-phosphoheptulonate synthase	7.106	4.8237e-09	0.851625	8.31662	UP
vnz_04425	4-amino-4-deoxychorismate mutase	12.771	4.44089e-16	1.10622	15.3525	UP
vnz_04430	4-amino-4-deoxyprephenate dehydrogenase	13.563	1e-17	1.13236	17	UP
vnz_04435	aminodeoxychorismate synthase, component I	22.746	1e-17	1.35691	17	UP
vnz_04440	polyketide synthase	11.162	1e-17	1.04774	17	UP
vnz_04445	non-ribosomal peptide synthetase	12.186	1e-17	1.08586	17	UP
vnz_04450	hypothetical protein	16.027	1e-17	1.20485	17	UP
vnz_04455	N-oxidase	118.982	1e-17	2.07548	17	UP
vnz_04460	hypothetical protein	15.401	1e-17	1.18755	17	UP
vnz_04465	short-chain dehydrogenase	11.963	1e-17	1.07784	17	UP
vnz_04470	adenylate synthase	14.502	1e-17	1.16143	17	UP
vnz_04475	alkylhalidase	7.871	2.15383e-14	0.89603	13.6668	UP
vnz_04480	aldo/keto reductase	13.976	1e-17	1.14538	17	UP
vnz_04485	globin	1.373	0.514159	0.137671	0.288902	NONE
vnz_04495	alpha/beta hydrolase	1.26	0.813408	0.100371	0.0896913	NONE
vnz_04530	TetR family transcriptional regulator	1.209	0.88855	0.0824263	0.0513182	NONE
vnz_04545	iron-sulfur protein	1.853	0.0441889	0.267875	1.35469	NONE
vnz_04550	isochorismatase	1.916	0.0695605	0.282396	1.15764	NONE
vnz_04555	pyridoxamine 5-phosphate oxidase	1.773	0.224123	0.248709	0.649513	NONE
vnz_04560	LysR family transcriptional regulator	1.581	0.255653	0.198932	0.592348	NONE
vnz_04570	GntR family transcriptional regulator	0.876	0.387982	-0.0574959	0.411189	NONE
vnz_04575	hypothetical protein	0.565	0.0284249	-0.247952	1.5463	NONE
vnz_04580	transcriptional regulator	0.408	0.000120241	-0.38934	3.91995	DOWN
vnz_04595	peptidase	2.341	0.106913	0.369401	0.970969	NONE
vnz_04605	polyketide cyclase	1.541	0.308004	0.187803	0.511443	NONE
vnz_04610	PadR family transcriptional regulator	0.936	0.462803	-0.0287242	0.334603	NONE
vnz_04620	oxidoreductase	1.066	0.904405	0.0277572	0.0436372	NONE
vnz_04625	hypothetical protein	0.902	0.846263	-0.0447935	0.0724945	NONE
vnz_04630	glutamate--cysteine ligase	1.424	0.338578	0.15351	0.470341	NONE
vnz_04635	hypothetical protein	1.613	0.229446	0.207634	0.639319	NONE
vnz_04645	glycine dehydrogenase (aminomethyl-transferring)	0.915	0.735467	-0.0385789	0.133437	NONE
vnz_04655	DNA polymerase IV	0.814	0.283083	-0.0893756	0.548085	NONE
vnz_04660	MerR family transcriptional regulator	0.75	0.220976	-0.124939	0.655656	NONE
vnz_04665	hypothetical protein	0.671	0.218841	-0.173277	0.659871	NONE
vnz_04670	MerR family transcriptional regulator	1.068	0.817556	0.0285713	0.0874825	NONE
vnz_04675	hypothetical protein	1.124	0.929129	0.0507663	0.0319238	NONE
vnz_04680	hypothetical protein	1.056	0.86095	0.0236639	0.0650219	NONE
vnz_04690	hypothetical protein	1.087	0.899539	0.0362295	0.0459801	NONE
vnz_04695	mannose-1-phosphate guanyltransferase	0.974	0.912828	-0.011441	0.0396112	NONE
vnz_04700	CDP-diacylglycerol--glycerol-3-phosphate 3-phosphatidyltransferase	0.468	0.0209489	-0.329754	1.67884	DOWN
vnz_04720	phosphoenolpyruvate--carbohydrate phosphotransferase	0.971	0.748273	-0.0127808	0.12594	NONE
vnz_04725	phosphoenolpyruvate--protein phosphotransferase	1.135	0.851066	0.0549959	0.0700369	NONE
vnz_04740	GntR family transcriptional regulator	0.7	0.101022	-0.154902	0.995585	NONE
vnz_04745	hypothetical protein	0.685	0.0881574	-0.164309	1.05474	NONE
vnz_04760	acetoacetate--CoA ligase	1.381	0.386017	0.140194	0.413393	NONE
vnz_04765	glycosyl hydrolase	0.946	0.82775	-0.0241089	0.0821009	NONE
vnz_04770	NUDIX hydrolase	1.371	0.549345	0.137037	0.260155	NONE
vnz_04775	D-alanyl-D-alanine dipeptidase	1.132	0.949348	0.0538464	0.0225745	NONE
vnz_04780	benzoylsuccinyl-CoA thiolase	1.915	0.265943	0.282169	0.575211	NONE
vnz_04785	lipid-transfer protein	1.47	0.472997	0.167317	0.325141	NONE
vnz_04790	ATP-binding protein	1.685	0.322908	0.2266	0.490921	NONE
vnz_04795	hypothetical protein	1.539	0.489731	0.187239	0.310042	NONE
vnz_04800	dynein regulation protein LC7	0.778	0.182468	-0.10902	0.738813	NONE
vnz_04805	histidine kinase	1.587	0.124321	0.200577	0.905456	NONE
vnz_04815	hypothetical protein	1.078	0.849512	0.0326188	0.0708303	NONE
vnz_04820	hypothetical protein	1.17	0.945567	0.0681859	0.0243078	NONE
vnz_04830	hypothetical protein	1.044	0.794782	0.0187005	0.0997517	NONE
vnz_04835	GntR family transcriptional regulator	1.221	0.816561	0.0867157	0.0880116	NONE
vnz_04840	hypothetical protein	1.162	0.99838	0.0652061	0.000703979	NONE
vnz_04855	5-oxoprolinase	0.738	0.188453	-0.131944	0.724797	NONE
vnz_04865	glycosyl transferase	1.095	0.875464	0.0394141	0.0577618	NONE
vnz_04870	glycosyl transferase family 1	0.778	0.186721	-0.10902	0.728807	NONE
vnz_04875	hypothetical protein	1.248	0.816685	0.0962146	0.0879457	NONE
vnz_04880	hypothetical protein	1.277	0.77982	0.106191	0.108006	NONE
vnz_04890	hypothetical protein	2.745	0.0212826	0.438542	1.67198	UP
vnz_04895	GntR family transcriptional regulator	1.046	0.785712	0.0195317	0.104737	NONE
vnz_04905	glycerophosphodiester phosphodiesterase	0.797	0.225304	-0.0985417	0.647231	NONE
vnz_04910	MFS transporter	0.134	2.198e-06	-0.872895	5.65797	DOWN
vnz_04915	hypothetical protein	1.466	0.253461	0.166134	0.596088	NONE
vnz_04920	hypothetical protein	0.908	0.439519	-0.0419142	0.357022	NONE
vnz_04925	dolichol-phosphate mannosyltransferase	0.902	0.419869	-0.0447935	0.376886	NONE
vnz_04930	amidohydrolase	0.855	0.371894	-0.0680339	0.429581	NONE
vnz_04935	AsnC family transcriptional regulator	0.858	0.3449	-0.0665127	0.462306	NONE
vnz_04940	hypothetical protein	3.862	0.000166851	0.586812	3.77767	UP
vnz_04945	phosphotransferase family protein	1.53	0.380424	0.184691	0.419732	NONE
vnz_04950	hypothetical protein	1.444	0.553563	0.159567	0.256833	NONE
vnz_04960	acyl-CoA dehydrogenase	0.974	0.555297	-0.011441	0.255474	NONE
vnz_04990	hypothetical protein	1.003	0.688362	0.00130093	0.162183	NONE
vnz_04995	hypothetical protein	1.157	0.974204	0.0633334	0.0113499	NONE
vnz_05000	CbxX/CfqX	1.31	0.655669	0.117271	0.183316	NONE
vnz_05005	hypothetical protein	1.07	0.904368	0.0293838	0.0436549	NONE
vnz_05010	hypothetical protein	1.329	0.671825	0.123525	0.172744	NONE
vnz_05015	hypothetical protein	0.895	0.374396	-0.048177	0.426669	NONE
vnz_05020	ATP phosphoribosyltransferase	1.027	0.78657	0.0115704	0.104263	NONE
vnz_05025	phosphoribosyl-ATP diphosphatase	0.981	0.559689	-0.00833099	0.252053	NONE
vnz_05030	6,7-dimethyl-8-ribityllumazine synthase	0.672	0.108125	-0.172631	0.966073	NONE
vnz_05035	bifunctional 3,4-dihydroxy-2-butanone 4-phosphate synthase/GTP cyclohydrolase II	1.133	0.934159	0.0542299	0.029579	NONE
vnz_05045	riboflavin synthase subunit alpha	1.012	0.739907	0.00518051	0.130823	NONE
vnz_05050	riboflavin biosynthesis protein RibD	1.022	0.77609	0.0094509	0.110088	NONE
vnz_05055	chitinase	0.696	0.133599	-0.157391	0.874197	NONE
vnz_05060	nucleoside-diphosphate sugar epimerase	0.871	0.643322	-0.0599818	0.191572	NONE
vnz_05075	ROK family transcriptional regulator	0.635	0.0357514	-0.197226	1.44671	NONE
vnz_05080	MFS transporter	0.008	1e-17	-2.09691	17	DOWN
vnz_05085	nitrate reductase	0.397	0.00246197	-0.401209	2.60872	DOWN
vnz_05090	hypothetical protein	1.055	0.764675	0.0232525	0.116523	NONE
vnz_05095	amine oxidase	1.653	0.269472	0.218273	0.569487	NONE
vnz_05100	carbon-nitrogen hydrolase	0.64	0.152236	-0.19382	0.817482	NONE
vnz_05105	Repetin	1.15	0.982324	0.0606978	0.00774514	NONE
vnz_05110	AsnC family transcriptional regulator	1.153	0.993424	0.0618293	0.00286556	NONE
vnz_05115	amino acid permease	1.02	0.993845	0.00860017	0.00268122	NONE
vnz_05120	GDSL family lipase	1.59	0.283492	0.201397	0.547459	NONE
vnz_05125	inosine 5-monophosphate dehydrogenase	1.297	0.340586	0.11294	0.467773	NONE
vnz_05130	hypothetical protein	1.007	0.646655	0.00302947	0.189328	NONE
vnz_05135	guanine-specific ribonuclease N1 and T1	1.094	0.844017	0.0390173	0.0736489	NONE
vnz_05140	transcriptional regulator	0.788	0.19209	-0.103474	0.716496	NONE
vnz_05145	ribulose-phosphate 3-epimerase	1.079	0.778621	0.0330214	0.108674	NONE
vnz_05150	hypothetical protein	7.951	2.19115e-05	0.900422	4.65933	UP
vnz_05160	hypothetical protein	3.626	0.000453241	0.559428	3.34367	UP
vnz_05165	hypothetical protein	1.615	0.211734	0.208173	0.67421	NONE
vnz_05170	hypothetical protein	3.396	0.000223274	0.530968	3.65116	UP
vnz_05175	hypothetical protein	1.84	0.097829	0.264818	1.00953	NONE
vnz_05180	rRNA cytosine-C5-methyltransferase	1.065	0.961892	0.0273496	0.0168738	NONE
vnz_05185	methionyl-tRNA formyltransferase	1.284	0.359645	0.108565	0.444126	NONE
vnz_05190	hypothetical protein	2.732	0.00160421	0.436481	2.79474	UP
vnz_05195	primosome assembly protein PriA	1.054	0.814899	0.0228406	0.0888962	NONE
vnz_05200	transcriptional regulator	1.79	0.188162	0.252853	0.725467	NONE
vnz_05205	hypothetical protein	1.163	0.942449	0.0655797	0.0257422	NONE
vnz_05210	hypothetical protein	1.275	0.776556	0.10551	0.109827	NONE
vnz_05215	hypothetical protein	1.647	0.418751	0.216694	0.378044	NONE
vnz_05220	methionine adenosyltransferase	0.815	0.442973	-0.0888424	0.353622	NONE
vnz_05225	phosphopantothenoylcysteine decarboxylase	1.025	0.963851	0.0107239	0.0159902	NONE
vnz_05230	DNA-directed RNA polymerase subunit omega	1.004	0.712328	0.00173371	0.14732	NONE
vnz_05235	guanylate kinase	1.439	0.40213	0.158061	0.395634	NONE
vnz_05240	30S ribosomal protein S13	1.199	0.506833	0.0788192	0.295135	NONE
vnz_05245	orotidine 5'-phosphate decarboxylase	0.933	0.457628	-0.0301184	0.339488	NONE
vnz_05250	dihydroorotate dehydrogenase (quinone)	1.444	0.370906	0.159567	0.430736	NONE
vnz_05255	carbamoyl phosphate synthase large subunit	0.924	0.760472	-0.034328	0.118917	NONE
vnz_05260	carbamoyl phosphate synthase small subunit	1.206	0.786059	0.0813473	0.104545	NONE
vnz_05265	hypothetical protein	0.743	0.124066	-0.129011	0.906346	NONE
vnz_05270	dihydroorotase	0.721	0.192747	-0.142065	0.715013	NONE
vnz_05275	aspartate carbamoyltransferase	0.885	0.421482	-0.0530567	0.375221	NONE
vnz_05280	bifunctional pyr operon transcriptional regulator/uracil phosphoribosyltransferase	0.806	0.256732	-0.093665	0.590521	NONE
vnz_05285	transcriptional regulator, bldD	1.132	0.931725	0.0538464	0.0307122	NONE
vnz_05290	N utilization substance protein B	1.021	0.752027	0.00902574	0.123767	NONE
vnz_05295	elongation factor P	1.134	0.721108	0.0546131	0.142	NONE
vnz_05300	peptidase M24 family protein	0.965	0.540739	-0.0154727	0.267012	NONE
vnz_05305	hypothetical protein	1.144	0.964551	0.058426	0.0156746	NONE
vnz_05315	type II 3-dehydroquinate dehydratase	0.81	0.21929	-0.091515	0.658982	NONE
vnz_05320	3-dehydroquinate synthase	0.512	0.00984736	-0.29073	2.00668	NONE
vnz_05325	shikimate kinase	1.149	0.982725	0.06032	0.00756817	NONE
vnz_05330	chorismate synthase	0.884	0.639574	-0.0535477	0.194109	NONE
vnz_05335	shikimate dehydrogenase	1.764	0.185015	0.246499	0.732793	NONE
vnz_05340	hypothetical protein	2.169	0.0189427	0.33626	1.72256	UP
vnz_05345	Holliday junction DNA helicase RuvA	1.127	0.991385	0.0519239	0.00375785	NONE
vnz_05350	alanine--tRNA ligase	0.883	0.637793	-0.0540393	0.19532	NONE
vnz_05355	hypothetical protein	1.034	0.748334	0.0145205	0.125904	NONE
vnz_05360	DUF948 domain-containing protein	1.428	0.426579	0.154728	0.370001	NONE
vnz_05365	regulator	1.521	0.38014	0.182129	0.420057	NONE
vnz_05370	30S ribosomal protein S4	1.29	0.349828	0.11059	0.456145	NONE
vnz_05375	AAA family ATPase	0.98	0.580001	-0.00877392	0.236571	NONE
vnz_05385	histidine--tRNA ligase	0.924	0.762136	-0.034328	0.117967	NONE
vnz_05390	MBL fold metallo-hydrolase	2.146	0.0198828	0.33163	1.70152	UP
vnz_05395	peptidylprolyl isomerase	1.378	0.35107	0.139249	0.454606	NONE
vnz_05400	DNA repair protein	1.209	0.488536	0.0824263	0.311103	NONE
vnz_05405	GTP pyrophosphokinase	1.098	0.874165	0.0406023	0.0584068	NONE
vnz_05410	adenine phosphoribosyltransferase	1.138	0.729506	0.0561423	0.136971	NONE
vnz_05415	protein-export membrane protein SecF	0.622	0.0445558	-0.20621	1.3511	NONE
vnz_05420	protein-export membrane protein SecD	1.316	0.31291	0.119256	0.50458	NONE
vnz_05425	preprotein translocase subunit YajC	1.334	0.290254	0.125156	0.537222	NONE
vnz_05430	Holliday junction DNA helicase RuvB	1.093	0.82917	0.0386202	0.0813566	NONE
vnz_05435	Holliday junction DNA helicase RuvA	2.691	0.00182891	0.429914	2.73781	UP
vnz_05440	crossover junction endodeoxyribonuclease RuvC	1.436	0.457181	0.157154	0.339912	NONE
vnz_05445	transcriptional regulator	1.382	0.234708	0.140508	0.629473	NONE
vnz_05450	glutamine amidotransferase subunit PdxT	1.292	0.734438	0.111263	0.134045	NONE
vnz_05455	pyridoxal biosynthesis lyase PdxS	0.973	0.911528	-0.0118872	0.0402299	NONE
vnz_05460	hypothetical protein	0.581	0.0243929	-0.235824	1.61274	NONE
vnz_05465	alpha-(1-2)-phosphatidylinositol mannosyltransferase	1.118	0.993876	0.0484418	0.0026678	NONE
vnz_05470	phosphatidylinositol mannoside acyltransferase	1.028	0.79681	0.0119931	0.0986452	NONE
vnz_05475	CDP-diacylglycerol--glycerol-3-phosphate 3-phosphatidyltransferase	0.345	0.00155502	-0.462181	2.80827	DOWN
vnz_05480	elongation factor G	1.001	0.618632	0.000434077	0.208568	NONE
vnz_05485	hypothetical protein	1.317	0.460112	0.119586	0.337137	NONE
vnz_05490	HIT family hydrolase	1.069	0.770712	0.0289777	0.113108	NONE
vnz_05495	ion transporter	0.346		-0.460924	#VALUE!	#VALUE!
vnz_05500	threonine--tRNA ligase	0.949	0.838919	-0.0227338	0.0762801	NONE
vnz_05505	hypothetical protein	1.288	0.45421	0.109916	0.342743	NONE
vnz_05510	DUF4365 domain-containing protein	1.079	0.827342	0.0330214	0.0823152	NONE
vnz_05515	DNA polymerase III subunit epsilon	0.971	0.598761	-0.0127808	0.222746	NONE
vnz_05525	polyketide cyclase	1.12	0.908029	0.049218	0.0419001	NONE
vnz_05540	TIGR02611 family protein	0.504	0.137616	-0.297569	0.861331	NONE
vnz_05545	sporulation protein SsgA	1.587	0.324252	0.200577	0.489118	NONE
vnz_05550	hypothetical protein	0.996	0.603934	-0.00174066	0.219011	NONE
vnz_05555	hypothetical protein	0.68	0.496549	-0.167491	0.304038	NONE
vnz_05560	disulfide bond formation protein DsbA	0.946	0.500868	-0.0241089	0.300277	NONE
vnz_05565	GNAT family N-acetyltransferase	1.383	0.450448	0.140822	0.346356	NONE
vnz_05570	4-amino-4-deoxychorismate lyase	1.062	0.857793	0.0261245	0.0666173	NONE
vnz_05575	chloride transporter	0.845	0.27462	-0.0731433	0.561267	NONE
vnz_05605	hypothetical protein	1.376	0.621997	0.138618	0.206212	NONE
vnz_05610	aminoglycoside phosphotransferase	1.615	0.327784	0.208173	0.484412	NONE
vnz_05615	serine/threonine protein kinase	0.723	0.102387	-0.140862	0.989754	NONE
vnz_05620	rRNA methyltransferase	1.21	0.509552	0.0827854	0.292811	NONE
vnz_05625	uroporphyrinogen-III C-methyltransferase	1.224	0.461182	0.0877814	0.336127	NONE
vnz_05630	5,6-dimethylbenzimidazole synthase	0.759	0.302109	-0.119758	0.519836	NONE
vnz_05635	precorrin-6y C5,15-methyltransferase (decarboxylating) subunit CbiE	0.9	0.391728	-0.0457575	0.407015	NONE
vnz_05640	GNAT family N-acetyltransferase	1.094	0.882205	0.0390173	0.0544302	NONE
vnz_05645	metal ABC transporter substrate-binding protein	1.015	0.964196	0.00646604	0.0158345	NONE
vnz_05655	methionine ABC transporter ATP-binding protein	0.705	0.0694754	-0.151811	1.15817	NONE
vnz_05665	hypothetical protein	0.592	0.356483	-0.227678	0.447961	NONE
vnz_05670	GNAT family N-acetyltransferase	1.202	0.500952	0.0799045	0.300204	NONE
vnz_05680	glycerophosphodiester phosphodiesterase	0.646	0.102754	-0.189767	0.988201	NONE
vnz_05685	1-acyl-sn-glycerol-3-phosphate acyltransferase	1.104	0.901213	0.0429691	0.0451724	NONE
vnz_05695	TetR family transcriptional regulator	1.072	0.792461	0.0301948	0.101022	NONE
vnz_05705	argininosuccinate lyase	0.664	0.126552	-0.177832	0.897733	NONE
vnz_05715	arginine repressor	0.902	0.477895	-0.0447935	0.320667	NONE
vnz_05720	acetylornithine aminotransferase	0.823	0.241051	-0.0846002	0.617892	NONE
vnz_05725	acetylglutamate kinase	0.684	0.155675	-0.164944	0.807781	NONE
vnz_05730	bifunctional ornithine acetyltransferase/N-acetylglutamate synthase	0.49	0.00795377	-0.309804	2.09943	DOWN
vnz_05735	N-acetyl-gamma-glutamyl-phosphate reductase	1.084	0.887932	0.0350293	0.0516205	NONE
vnz_05740	argininosuccinate synthase	0.776	0.340844	-0.110138	0.467444	NONE
vnz_05750	glyoxalase	0.754	0.446088	-0.122629	0.350579	NONE
vnz_05755	50S rRNA methyltransferase	0.914	0.41443	-0.0390538	0.382549	NONE
vnz_05760	histidine phosphatase family protein	1.415	0.478557	0.150756	0.320066	NONE
vnz_05765	GNAT family N-acetyltransferase	1.153	0.940645	0.0618293	0.0265742	NONE
vnz_05770	GntR family transcriptional regulator	1.3	0.633366	0.113943	0.198345	NONE
vnz_05785	hypothetical protein	1.119	0.947293	0.0488301	0.0235159	NONE
vnz_05790	3-hydroxybutyryl-CoA dehydrogenase	1.168	0.575553	0.0674428	0.239915	NONE
vnz_05800	transcriptional regulator	0.677	0.145717	-0.169411	0.836489	NONE
vnz_05805	phosphatase	0.949	0.511009	-0.0227338	0.291572	NONE
vnz_05810	hypothetical protein	0.473	0.115784	-0.325139	0.936353	NONE
vnz_05815	phenylalanine--tRNA ligase subunit beta	1.067	0.818631	0.0281644	0.0869118	NONE
vnz_05820	phenylalanine--tRNA ligase subunit alpha	1.183	0.539043	0.0729847	0.268377	NONE
vnz_05825	PAS domain-containing sensor histidine kinase	0.944	0.575174	-0.025028	0.240201	NONE
vnz_05830	RNA methyltransferase	1.243	0.702823	0.0944711	0.153154	NONE
vnz_05835	50S ribosomal protein L20	0.992	0.967568	-0.00348833	0.0143184	NONE
vnz_05840	50S ribosomal protein L35	1.095	0.940317	0.0394141	0.0267255	NONE
vnz_05845	translation initiation factor IF-3	1.067	0.817825	0.0281644	0.0873394	NONE
vnz_05850	DUF1844 domain-containing protein	0.881	0.366341	-0.0550241	0.436114	NONE
vnz_05855	hypothetical protein	1.602	0.231729	0.204663	0.63502	NONE
vnz_05860	type VII secretion-associated serine protease mycosin	1.374	0.583188	0.137987	0.234192	NONE
vnz_05870	alanine racemase	0.958	0.49868	-0.0186345	0.302178	NONE
vnz_05875	hypothetical protein	1.201	0.726434	0.079543	0.138804	NONE
vnz_05880	3-oxoacyl-ACP reductase	0.972	0.735047	-0.0123337	0.133685	NONE
vnz_05885	aldehyde dehydrogenase	1.331	0.429288	0.124178	0.367251	NONE
vnz_05890	glutamine synthetase	1.104	0.898873	0.0429691	0.0463016	NONE
vnz_05895	GntR family transcriptional regulator	1.219	0.844077	0.0860037	0.0736177	NONE
vnz_05905	gamma-glutamyl-gamma-aminobutyrate hydrolase	1.524	0.263597	0.182985	0.579059	NONE
vnz_05915	TetR family transcriptional regulator	1.286	0.748577	0.109241	0.125763	NONE
vnz_05920	amidohydrolase	1.029	0.878099	0.0124154	0.0564567	NONE
vnz_05925	LysR family transcriptional regulator	0.969	0.551565	-0.0136762	0.258403	NONE
vnz_05935	cobalamin-binding protein	1.119	0.88092	0.0488301	0.0550635	NONE
vnz_05940	hypothetical protein	2.069	0.13257	0.31576	0.877554	NONE
vnz_05945	glycine/betaine ABC transporter permease	1.287	0.758697	0.109579	0.119932	NONE
vnz_05950	glycine/betaine ABC transporter ATP-binding protein	1.382	0.604779	0.140508	0.218403	NONE
vnz_05955	flap endonuclease	1.115	0.839167	0.0472749	0.0761518	NONE
vnz_05960	NADPH-dependent ferric siderophore reductase	1.067	0.819213	0.0281644	0.0866029	NONE
vnz_05965	MerR family transcriptional regulator	1.161	0.89117	0.0648322	0.0500395	NONE
vnz_05975	cytochrome P450	1.333	0.515263	0.12483	0.287971	NONE
vnz_05980	RNA helicase	1.291	0.348497	0.110926	0.4578	NONE
vnz_05985	twin arginine-targeting protein translocase TatC	0.563	0.0319802	-0.249492	1.49512	NONE
vnz_05990	Sec-independent protein translocase TatA	1.512	0.422971	0.179552	0.373689	NONE
vnz_05995	hypothetical protein	0.462	0.123362	-0.335358	0.908818	NONE
vnz_06005	WYL domain-containing protein	1.096	0.954863	0.0398106	0.020059	NONE
vnz_06010	WYL domain-containing protein	1.227	0.564368	0.0888446	0.248437	NONE
vnz_06015	peptidylprolyl isomerase	1.15	0.612143	0.0606978	0.213147	NONE
vnz_06020	peptidylprolyl isomerase	1.017	0.959419	0.00732095	0.0179915	NONE
vnz_06025	Pup--protein ligase	0.917	0.741348	-0.0376307	0.129978	NONE
vnz_06035	LacI family transcriptional regulator	0.967	0.5419	-0.0145735	0.266081	NONE
vnz_06040	proteasome subunit alpha	1.027	0.929766	0.0115704	0.0316266	NONE
vnz_06045	proteasome subunit beta	1.41	0.206168	0.149219	0.685779	NONE
vnz_06050	ubiquitin-like protein Pup	5.935	1.93511e-07	0.773421	6.71329	UP
vnz_06055	proteasome accessory factor PafA2	0.738	0.255101	-0.131944	0.593288	NONE
vnz_06060	proteasome ATPase	1.082	0.77822	0.0342273	0.108897	NONE
vnz_06065	ferredoxin	0.68	0.141716	-0.167491	0.848582	NONE
vnz_06070	hypothetical protein	1.592	0.338799	0.201943	0.470058	NONE
vnz_06075	transposase	0.944	0.787606	-0.025028	0.103691	NONE
vnz_06080	site-2 protease family protein	1.22	0.866076	0.0863598	0.0624438	NONE
vnz_06085	recombinase RecB	1.454	0.392233	0.162564	0.406456	NONE
vnz_06090	DNA-binding response regulator	1.152	0.716459	0.0614525	0.144809	NONE
vnz_06095	ABC transporter substrate-binding protein	0.875	0.612462	-0.0579919	0.212921	NONE
vnz_06100	peptide-binding protein	1.573	0.221366	0.196729	0.654888	NONE
vnz_06105	hydrolase	1.983	0.064678	0.297323	1.18924	NONE
vnz_06110	methionine synthase	0.39	0.000456872	-0.408935	3.34021	DOWN
vnz_06115	IclR family transcriptional regulator	1.287	0.674631	0.109579	0.170934	NONE
vnz_06125	glycerol kinase	2.449	0.000930447	0.388989	3.03131	UP
vnz_06130	glycerol-3-phosphate dehydrogenase	1.288	0.352878	0.109916	0.452375	NONE
vnz_06135	luciferase	1.75	0.368178	0.243038	0.433942	NONE
vnz_06140	carboxylate--amine ligase	1.219	0.78954	0.0860037	0.102626	NONE
vnz_06145	glycoside hydrolase	1.163	0.581624	0.0655797	0.235358	NONE
vnz_06150	cysteine--1-D-myo-inosityl 2-amino-2-deoxy-alpha-D-glucopyranoside ligase	1.754	0.0380383	0.24403	1.41978	NONE
vnz_06155	phosphatidylinositol kinase	0.898	0.395859	-0.0467237	0.402459	NONE
vnz_06160	hypothetical protein	0.953	0.593566	-0.0209071	0.226531	NONE
vnz_06165	phosphoglycerate mutase	0.942	0.516363	-0.0259491	0.287045	NONE
vnz_06170	magnesium transporter CorA	0.98	0.585698	-0.00877392	0.232326	NONE
vnz_06175	hypothetical protein	0.994	0.606996	-0.00261362	0.216814	NONE
vnz_06180	LLM class F420-dependent oxidoreductase	0.852	0.317017	-0.0695604	0.498917	NONE
vnz_06185	aldo/keto reductase	1.501	0.402206	0.176381	0.395551	NONE
vnz_06190	DNA helicase RecD	1.316	0.501521	0.119256	0.299711	NONE
vnz_06195	hypothetical protein	0.859	0.375464	-0.0660068	0.425431	NONE
vnz_06215	hypothetical protein	0.472	0.00514464	-0.326058	2.28864	DOWN
vnz_06225	pseudouridylate synthase	1.454	0.498828	0.162564	0.302049	NONE
vnz_06230	Zn-dependent hydrolase	1.15	0.812053	0.0606978	0.0904155	NONE
vnz_06235	S-(hydroxymethyl)mycothiol dehydrogenase	0.974	0.915156	-0.011441	0.0385049	NONE
vnz_06240	L-asparagine permease	0.378	0.0363772	-0.422508	1.43917	DOWN
vnz_06245	GntR family transcriptional regulator	0.818	0.241042	-0.0872467	0.617907	NONE
vnz_06250	gluconate kinase	1.51	0.343342	0.178977	0.464273	NONE
vnz_06255	gluconate transporter	0.429	0.0109382	-0.367543	1.96105	DOWN
vnz_06260	RNA-binding protein	0.971	0.549169	-0.0127808	0.260294	NONE
vnz_06265	hypothetical protein	1.452	0.511901	0.161967	0.290814	NONE
vnz_06275	FAD-binding dehydrogenase	1.398	0.419663	0.145507	0.3771	NONE
vnz_06280	TetR family transcriptional regulator	1.023	0.700093	0.00987563	0.154844	NONE
vnz_06285	3-alpha-hydroxysteroid dehydrogenase	1.203	0.920525	0.0802656	0.0359646	NONE
vnz_06290	NUDIX hydrolase	0.659	0.0538346	-0.181115	1.26894	NONE
vnz_06295	hypothetical protein	0.569	0.233284	-0.244888	0.632114	NONE
vnz_06305	alcohol dehydrogenase	1.392	0.559487	0.143639	0.25221	NONE
vnz_06310	MBL fold metallo-hydrolase	0.732	0.160624	-0.135489	0.79419	NONE
vnz_06315	glucarate dehydratase	1.455	0.396589	0.162863	0.401659	NONE
vnz_06320	acyl-CoA dehydrogenase	1.26	0.664045	0.100371	0.177803	NONE
vnz_06325	acyl-CoA dehydrogenase	0.945	0.721972	-0.0245682	0.141479	NONE
vnz_06330	TetR family transcriptional regulator	1.445	0.3634	0.159868	0.439615	NONE
vnz_06335	dehydrogenase	1.062	0.880313	0.0261245	0.0553629	NONE
vnz_06340	hypothetical protein	1.464	0.255873	0.165541	0.591976	NONE
vnz_06345	erythromycin esterase	0.709	0.264403	-0.149354	0.577733	NONE
vnz_06350	serine-threonine protein kinase	0.949	0.539288	-0.0227338	0.268179	NONE
vnz_06355	hypothetical protein	0.494	0.00348314	-0.306273	2.45803	DOWN
vnz_06360	hypothetical protein	0.727	0.255038	-0.138466	0.593395	NONE
vnz_06370	dehydratase	1.053	0.850567	0.0224284	0.0702915	NONE
vnz_06375	TetR family transcriptional regulator	1.283	0.761768	0.108227	0.118177	NONE
vnz_06385	acyl-CoA dehydrogenase	1.727	0.218986	0.237292	0.659583	NONE
vnz_06390	TetR family transcriptional regulator	0.998	0.63716	-0.000869459	0.195752	NONE
vnz_06395	transcriptional regulator	1.026	0.703741	0.0111474	0.152587	NONE
vnz_06410	TetR family transcriptional regulator	0.958	0.537339	-0.0186345	0.269752	NONE
vnz_06420	flavodoxin	0.472	0.183763	-0.326058	0.735741	NONE
vnz_06425	hypothetical protein	1.585	0.340527	0.200029	0.467849	NONE
vnz_06465	alcohol dehydrogenase	1.02	0.767204	0.00860017	0.115089	NONE
vnz_06470	aldehyde dehydrogenase family protein	0.879	0.584628	-0.0560111	0.233121	NONE
vnz_06480	hypothetical protein	1.174	0.97605	0.0696681	0.010528	NONE
vnz_06490	molybdopterin-binding oxidoreductase	2.301	0.0220578	0.361917	1.65644	UP
vnz_06495	TetR family transcriptional regulator	1.091	0.84337	0.0378248	0.0739821	NONE
vnz_06515	homogentisate 1,2-dioxygenase	0.47	0.0021798	-0.327902	2.66158	DOWN
vnz_06520	GntR family transcriptional regulator	0.889	0.437883	-0.0510982	0.358642	NONE
vnz_06525	DNA methyltransferase	1.283	0.682865	0.108227	0.165665	NONE
vnz_06530	TetR family transcriptional regulator	1.359	0.54963	0.133219	0.25993	NONE
vnz_06545	formyl-CoA transferase	1.679	0.199919	0.225051	0.699145	NONE
vnz_06550	hypothetical protein	1.621	0.212135	0.209783	0.673388	NONE
vnz_06555	hypothetical protein	1.046	0.726702	0.0195317	0.138644	NONE
vnz_06560	lipase	2.405	0.011307	0.381115	1.94665	UP
vnz_06565	glycosyl transferase	2.793	0.00321624	0.446071	2.49265	UP
vnz_06570	family 2 glycosyl transferase	1.596	0.202588	0.203033	0.693386	NONE
vnz_06575	polysaccharide deacetylase	1.518	0.298749	0.181272	0.524694	NONE
vnz_06580	ATPase	1.523	0.289652	0.1827	0.538124	NONE
vnz_06585	GntR family transcriptional regulator	0.986	0.664815	-0.00612309	0.177299	NONE
vnz_06590	GNAT family N-acetyltransferase	4.253	3.7314e-05	0.628695	4.42813	UP
vnz_06595	DUF402 domain-containing protein	3.462	0.00113529	0.539327	2.94489	UP
vnz_06600	hypothetical protein	7.536	1.213e-08	0.877141	7.91614	UP
vnz_06615	C4-dicarboxylate ABC transporter substrate-binding protein	1.419	0.530429	0.151982	0.275373	NONE
vnz_06620	two-component system response regulator	0.86	0.563513	-0.0655015	0.249096	NONE
vnz_06625	chitin-binding protein	1.532	0.469764	0.185259	0.328121	NONE
vnz_06630	lipase	1.474	0.455939	0.168497	0.341093	NONE
vnz_06640	DNA polymerase III subunit alpha	2.78	0.0777522	0.444045	1.10929	NONE
vnz_06645	DUF3533 domain-containing protein	0.933	0.81322	-0.0301184	0.0897921	NONE
vnz_06650	mycothiol acetyltransferase	1.457	0.376578	0.16346	0.424145	NONE
vnz_06655	bifunctional acetaldehyde-CoA/alcohol dehydrogenase	0.852	0.307841	-0.0695604	0.511674	NONE
vnz_06660	serine protease	1.539	0.263249	0.187239	0.579634	NONE
vnz_06665	hypothetical protein	1.455	0.369572	0.162863	0.432301	NONE
vnz_06680	ABC transporter substrate-binding protein	1.108	0.882631	0.0445398	0.0542207	NONE
vnz_06695	adenylate cyclase	0.837	0.312948	-0.0772745	0.504527	NONE
vnz_06715	hypothetical protein	1.675	0.391789	0.224015	0.406947	NONE
vnz_06720	cell division protein SepF	1.463	0.390258	0.165244	0.408648	NONE
vnz_06725	MFS transporter	0.958	0.812993	-0.0186345	0.0899131	NONE
vnz_06735	proteinase inhibitor I78	1.14	0.951923	0.0569049	0.0213983	NONE
vnz_06740	cytochrome c oxidase subunit I	0.897	0.609403	-0.0472076	0.215095	NONE
vnz_06745	DNA-binding transcriptional regulator	0.902	0.403854	-0.0447935	0.393776	NONE
vnz_06750	glycosyl transferase	1.234	0.695785	0.0913152	0.157525	NONE
vnz_06755	amino acid ABC transporter substrate-binding protein	0.97	0.92346	-0.0132283	0.0345818	NONE
vnz_06760	hypothetical protein	1.102	0.981681	0.0421816	0.00802966	NONE
vnz_06765	hypothetical protein	0.666	0.465007	-0.176526	0.33254	NONE
vnz_06780	peptidoglycan-binding protein	0.727	0.117158	-0.138466	0.931228	NONE
vnz_06785	hypothetical protein	1.486	0.404352	0.172019	0.39324	NONE
vnz_06795	ribosome biogenesis GTPase Der	0.938	0.803269	-0.0277972	0.0951392	NONE
vnz_06800	1-acyl-sn-glycerol-3-phosphate acyltransferase	0.881	0.438567	-0.0550241	0.357964	NONE
vnz_06805	cytidylate kinase	1.449	0.318738	0.161068	0.496567	NONE
vnz_06810	prephenate dehydrogenase	0.735	0.119718	-0.133713	0.921842	NONE
vnz_06815	chorismate mutase	0.999	0.63524	-0.000434512	0.197062	NONE
vnz_06830	iron sulfur protein	1.734	0.183339	0.239049	0.736745	NONE
vnz_06835	nucleotidyltransferase	1.034	0.703071	0.0145205	0.153001	NONE
vnz_06840	nucleotidyltransferase	1.075	0.89437	0.0314085	0.0484825	NONE
vnz_06845	hypothetical protein	1.155	0.698876	0.062582	0.1556	NONE
vnz_06850	NUDIX hydrolase	1.145	0.997877	0.0588055	0.000922999	NONE
vnz_06855	transcriptional regulator	1.227	0.732346	0.0888446	0.135284	NONE
vnz_06865	pseudouridine synthase	1.004	0.964203	0.00173371	0.0158314	NONE
vnz_06870	SMC-Scp complex subunit ScpB	0.988	0.595213	-0.00524306	0.225327	NONE
vnz_06875	segregation/condensation protein A	0.969	0.785381	-0.0136762	0.10492	NONE
vnz_06880	hypothetical protein	1.81	0.172462	0.257679	0.763307	NONE
vnz_06885	chromosome partitioning protein	1.292	0.582124	0.111263	0.234985	NONE
vnz_06890	alanine dehydrogenase	0.755	0.292712	-0.122053	0.533559	NONE
vnz_06895	hypothetical protein	1.468	0.341408	0.166726	0.466726	NONE
vnz_06900	ADP-ribose pyrophosphatase	1.388	0.509586	0.142389	0.292783	NONE
vnz_06905	CTP synthase	1.11	0.705254	0.045323	0.151654	NONE
vnz_06910	glucoamylase	1.162	0.983098	0.0652061	0.00740337	NONE
vnz_06915	FAD-binding protein	1.389	0.641046	0.142702	0.193111	NONE
vnz_06920	hypothetical protein	1.701	0.227511	0.230704	0.642998	NONE
vnz_06930	transcriptional regulator	0.945	0.479324	-0.0245682	0.31937	NONE
vnz_06935	glycosyltransferase	0.966	0.531894	-0.0150229	0.274175	NONE
vnz_06940	hypothetical protein	0.536	0.109489	-0.270835	0.960631	NONE
vnz_06945	DNA repair protein RecN	1.14	0.944777	0.0569049	0.0246709	NONE
vnz_06950	NAD kinase	1.097	0.929327	0.0402066	0.0318313	NONE
vnz_06955	16S/23S rRNA (cytidine-2'-O)-methyltransferase	1.207	0.839234	0.0817073	0.0761171	NONE
vnz_06970	ABC transporter	0.922	0.474251	-0.0352691	0.323992	NONE
vnz_06975	HAD family hydrolase	1.829	0.103849	0.262214	0.983599	NONE
vnz_06980	chromosome partitioning protein ParA	1.598	0.199916	0.203577	0.699153	NONE
vnz_06985	hypothetical protein	1.108	0.999932	0.0445398	2.9689e-05	NONE
vnz_07010	3-methyladenine DNA glycosylase	1.038	0.710797	0.0161974	0.148254	NONE
vnz_07015	sporulation protein	0.761	0.305321	-0.118615	0.515243	NONE
vnz_07020	hypothetical protein	0.722	0.149964	-0.141463	0.824012	NONE
vnz_07035	hypothetical protein	1.103	0.974574	0.0425755	0.0111853	NONE
vnz_07040	hypothetical protein	0.886	0.350029	-0.0525663	0.455896	NONE
vnz_07045	iron ABC transporter ATP-binding protein	0.898	0.66515	-0.0467237	0.17708	NONE
vnz_07050	hypothetical protein	1.277	0.775727	0.106191	0.110291	NONE
vnz_07060	DNA-binding response regulator	1.37	0.445232	0.136721	0.351413	NONE
vnz_07065	diguanylate cyclase	1.378	0.567878	0.139249	0.245745	NONE
vnz_07075	ABC transporter ATP-binding protein	1.142	0.810093	0.0576661	0.091465	NONE
vnz_07080	phosphoserine phosphatase SerB	0.678	0.0586738	-0.16877	1.23156	NONE
vnz_07085	phosphohistidine phosphatase	0.94	0.525813	-0.0268721	0.279169	NONE
vnz_07100	GntR family transcriptional regulator	1.015	0.711982	0.00646604	0.147531	NONE
vnz_07110	enoyl-[acyl-carrier-protein] reductase	1.15	0.830593	0.0606978	0.0806116	NONE
vnz_07115	3-oxoacyl-[acyl-carrier-protein] reductase	1.208	0.712067	0.0820669	0.147479	NONE
vnz_07120	hypothetical protein	0.828	0.2227	-0.0819697	0.65228	NONE
vnz_07125	hypothetical protein	1.15	0.611542	0.0606978	0.213574	NONE
vnz_07130	peptidase C69	0.963	0.879449	-0.0163737	0.0557892	NONE
vnz_07135	peptidase	1.185	0.534973	0.0737184	0.271668	NONE
vnz_07140	tyrosine--tRNA ligase	0.924	0.762428	-0.034328	0.117801	NONE
vnz_07155	hypothetical protein	0.851	0.375113	-0.0700704	0.425838	NONE
vnz_07160	cyclic pyranopterin phosphate synthase	1.484	0.424883	0.171434	0.371731	NONE
vnz_07165	cation acetate symporter	0.642	0.0531115	-0.192465	1.27481	NONE
vnz_07175	peptidase S8	0.879	0.624008	-0.0560111	0.20481	NONE
vnz_07180	hypothetical protein	0.902	0.473052	-0.0447935	0.325091	NONE
vnz_07185	IMP dehydrogenase	0.843	0.322968	-0.0741724	0.49084	NONE
vnz_07200	hypothetical protein	1.625	0.406094	0.210853	0.391373	NONE
vnz_07205	amidohydrolase	0.909	0.694836	-0.0414361	0.158118	NONE
vnz_07210	amidohydrolase	1.068	0.847385	0.0285713	0.0719194	NONE
vnz_07215	alcohol dehydrogenase	0.866	0.341999	-0.0624821	0.465975	NONE
vnz_07220	acetoacetate decarboxylase	1.706	0.218401	0.231979	0.660746	NONE
vnz_07225	TetR family transcriptional regulator	0.737	0.124699	-0.132533	0.904138	NONE
vnz_07230	DNA polymerase III subunit epsilon	1.064	0.8632	0.0269416	0.0638888	NONE
vnz_07240	hypothetical protein	0.783	0.173846	-0.106238	0.759835	NONE
vnz_07245	glucoamylase	1.662	0.20695	0.220631	0.684135	NONE
vnz_07250	oxidoreductase	1.426	0.325041	0.15412	0.488062	NONE
vnz_07255	hypothetical protein	0.381	0.0314649	-0.419075	1.50217	DOWN
vnz_07260	hypothetical protein	0.915	0.807373	-0.0385789	0.092926	NONE
vnz_07275	stress protein	1.138	0.904001	0.0561423	0.0438311	NONE
vnz_07280	hypothetical protein	1.644	0.286256	0.215902	0.543246	NONE
vnz_07285	enoyl-CoA hydratase	0.964	0.538321	-0.015923	0.268958	NONE
vnz_07290	transcriptional regulator	1.301	0.33357	0.114277	0.476813	NONE
vnz_07295	ABC transporter	1.283	0.417552	0.108227	0.379289	NONE
vnz_07300	hypothetical protein	2.581	0.0167444	0.411788	1.77613	UP
vnz_07305	glyoxalase	1.513	0.421158	0.179839	0.375555	NONE
vnz_07310	hypothetical protein	1.108	0.908173	0.0445398	0.0418315	NONE
vnz_07315	hypothetical protein	1.04	0.729	0.0170333	0.137272	NONE
vnz_07330	cobalamin biosynthesis protein	0.352	0.000167355	-0.453457	3.77636	DOWN
vnz_07335	cobyric acid synthase CobQ	0.978	0.927583	-0.00966115	0.0326472	NONE
vnz_07340	magnesium chelatase	0.851	0.543777	-0.0700704	0.264579	NONE
vnz_07345	cob(I)yrinic acid a,c-diamide adenosyltransferase	0.585	0.0454006	-0.232844	1.34294	NONE
vnz_07350	cobyrinic acid a,c-diamide synthase	1.006	0.734959	0.00259798	0.133737	NONE
vnz_07360	aminotransferase	1.247	0.758041	0.0958665	0.120307	NONE
vnz_07365	hypothetical protein	0.839	0.507093	-0.076238	0.294913	NONE
vnz_07370	NADPH-dependent ferric siderophore reductase	0.523	0.00880848	-0.281498	2.0551	NONE
vnz_07375	penicillin amidase	0.805	0.318444	-0.0942041	0.496967	NONE
vnz_07380	siderophore biosynthesis protein	0.914	0.418595	-0.0390538	0.378206	NONE
vnz_07385	amidohydrolase	1.177	0.85761	0.0707765	0.0667102	NONE
vnz_07390	aspartate aminotransferase	0.691	0.100716	-0.160522	0.996904	NONE
vnz_07395	alkene reductase	1.412	0.536955	0.149835	0.270062	NONE
vnz_07400	MarR family transcriptional regulator	1.287	0.611626	0.109579	0.213514	NONE
vnz_07405	class V aminotransferase	1.385	0.603553	0.14145	0.219285	NONE
vnz_07410	protein-disulfide isomerase	1.553	0.272994	0.191171	0.563847	NONE
vnz_07415	GNAT family N-acetyltransferase	0.525	0.00967087	-0.279841	2.01453	NONE
vnz_07435	NADPH:quinone reductase	1.081	0.814193	0.0338257	0.0892726	NONE
vnz_07440	aldehyde dehydrogenase (NADP(+))	1.156	0.894464	0.0629578	0.0484371	NONE
vnz_07445	IclR family transcriptional regulator	1.188	0.727945	0.0748164	0.137902	NONE
vnz_07450	cupin	1.352	0.531379	0.130977	0.274595	NONE
vnz_07465	DNA-binding response regulator	0.561	0.0135489	-0.251037	1.86809	NONE
vnz_07480	hypothetical protein	1.038	0.806342	0.0161974	0.0934805	NONE
vnz_07485	PAS sensor protein	1.093	0.95136	0.0386202	0.0216549	NONE
vnz_07490	histidine kinase	0.778	0.378861	-0.10902	0.42152	NONE
vnz_07500	hypothetical protein	1.18	0.989067	0.071882	0.00477442	NONE
vnz_07505	5-dehydro-4-deoxyglucarate dehydratase	1.009	0.629086	0.00389117	0.20129	NONE
vnz_07510	NAD-dependent dehydratase	1.888	0.109007	0.276002	0.962545	NONE
vnz_07515	short-chain dehydrogenase	1.712	0.233626	0.233504	0.631479	NONE
vnz_07520	transcriptional regulator	1.093	0.918466	0.0386202	0.0369368	NONE
vnz_07530	stress-induced protein	0.643	0.0395487	-0.191789	1.40287	NONE
vnz_07535	1-aminocyclopropane-1-carboxylate deaminase	0.399	0.000310583	-0.399027	3.50782	DOWN
vnz_07540	GntR family transcriptional regulator	1.022	0.770171	0.0094509	0.113413	NONE
vnz_07545	Tat pathway signal sequence domain protein	0.779	0.347983	-0.108463	0.458442	NONE
vnz_07550	hypothetical protein	1.048	0.843547	0.0203613	0.0738909	NONE
vnz_07555	endonuclease/exonuclease/phosphatase	0.531	0.0184222	-0.274905	1.73466	NONE
vnz_07560	antibiotic biosynthesis monooxygenase	1.541	0.374867	0.187803	0.426123	NONE
vnz_07565	GNAT family N-acetyltransferase	0.821	0.264952	-0.0856568	0.576833	NONE
vnz_07570	polyketide synthase	1.184	0.916862	0.0733517	0.0376959	NONE
vnz_07575	4-hydroxy-tetrahydrodipicolinate synthase	1.614	0.312331	0.207904	0.505385	NONE
vnz_07585	2,3,4,5-tetrahydropyridine-2,6-dicarboxylate N-succinyltransferase	1.107	0.782525	0.0441476	0.106502	NONE
vnz_07590	TetR family transcriptional regulator	1.104	0.94308	0.0429691	0.0254515	NONE
vnz_07605	metal-sulfur cluster biosynthetic enzyme	1.091	0.804772	0.0378248	0.0943274	NONE
vnz_07610	SUF system NifU family Fe-S cluster assembly protein	0.839	0.291325	-0.076238	0.535623	NONE
vnz_07615	cysteine desulfurase	0.698	0.179882	-0.156145	0.745012	NONE
vnz_07620	Fe-S cluster assembly ATPase SufC	0.907	0.710042	-0.0423927	0.148716	NONE
vnz_07625	Rieske (2Fe-2S) protein	2.037	0.0585843	0.308991	1.23222	NONE
vnz_07630	Fe-S cluster assembly protein SufD	0.493	0.00839266	-0.307153	2.0761	DOWN
vnz_07635	Fe-S cluster assembly protein SufB	0.577	0.0403093	-0.238824	1.3946	NONE
vnz_07640	transcriptional regulator	1.535	0.365029	0.186108	0.437673	NONE
vnz_07645	ABC transporter	1.064	0.870789	0.0269416	0.060087	NONE
vnz_07650	ABC transporter	0.398	0.0796544	-0.400117	1.09879	NONE
vnz_07655	cytochrome B	0.17	1.04258e-08	-0.769551	7.98189	DOWN
vnz_07660	amidohydrolase	1.036	0.740138	0.0153598	0.130687	NONE
vnz_07665	hypothetical protein	1.561	0.351326	0.193403	0.45429	NONE
vnz_07670	protoheme IX farnesyltransferase	0.339	0.00871486	-0.4698	2.05974	DOWN
vnz_07675	transketolase	0.786	0.365639	-0.104577	0.436947	NONE
vnz_07680	transaldolase	0.859	0.567212	-0.0660068	0.246254	NONE
vnz_07685	glucose-6-phosphate dehydrogenase	0.907	0.709744	-0.0423927	0.148898	NONE
vnz_07690	glucose-6-phosphate dehydrogenase assembly protein OpcA	1.086	0.893225	0.0358298	0.0490391	NONE
vnz_07695	6-phosphogluconolactonase	0.904	0.588774	-0.0438316	0.230051	NONE
vnz_07700	hypothetical protein	0.91	0.610502	-0.0409586	0.214313	NONE
vnz_07705	hypothetical protein	1.07	0.805605	0.0293838	0.0938779	NONE
vnz_07710	glucose-6-phosphate isomerase	1.028	0.925495	0.0119931	0.033626	NONE
vnz_07720	electron transporter	1.214	0.764366	0.0842187	0.116698	NONE
vnz_07730	triose-phosphate isomerase	0.915	0.732841	-0.0385789	0.13499	NONE
vnz_07735	phosphoglycerate kinase	0.99	0.962837	-0.00436481	0.016447	NONE
vnz_07740	type I glyceraldehyde-3-phosphate dehydrogenase	0.842	0.516888	-0.0746879	0.286603	NONE
vnz_07745	zinc carboxypeptidase	3.871	2.0412e-06	0.587823	5.69011	UP
vnz_07750	DNA-binding protein WhiA	1.143	0.829988	0.0580462	0.080928	NONE
vnz_07755	hypothetical protein	1.004	0.618069	0.00173371	0.208963	NONE
vnz_07760	RNase adaptor protein RapZ	0.846	0.529124	-0.0726296	0.276442	NONE
vnz_07765	excinuclease ABC subunit C	1.287	0.58026	0.109579	0.236378	NONE
vnz_07770	short-chain dehydrogenase	1.548	0.36367	0.189771	0.439293	NONE
vnz_07775	hypothetical protein	0.908	0.678818	-0.0419142	0.168247	NONE
vnz_07785	hypothetical protein	1.353	0.619716	0.131298	0.207807	NONE
vnz_07790	FeS-binding protein	1.227	0.768778	0.0888446	0.114199	NONE
vnz_07795	excinuclease ABC subunit A	0.954	0.853099	-0.0204516	0.0690006	NONE
vnz_07800	mycothiol maleylpyruvate isomerase	1.133	0.824044	0.0542299	0.0840496	NONE
vnz_07805	Zn-dependent hydrolase	1.178	0.909704	0.0711453	0.0411001	NONE
vnz_07820	hypothetical protein	1.13	0.929977	0.0530784	0.0315277	NONE
vnz_07825	tellurium resistance protein TerC	1.03	0.992687	0.0128372	0.00318754	NONE
vnz_07830	export associated protein	1.058	0.972815	0.0244857	0.0119696	NONE
vnz_07835	Tellurium resistance protein terZ	0.885	0.636524	-0.0530567	0.196185	NONE
vnz_07840	excinuclease ABC subunit B	1.074	0.864485	0.0310043	0.0632427	NONE
vnz_07845	hypothetical protein	1.207	0.865425	0.0817073	0.0627707	NONE
vnz_07850	cysteine methyltransferase	1.037	0.710385	0.0157788	0.148507	NONE
vnz_07875	hypothetical protein	0.993	0.607276	-0.00305075	0.216614	NONE
vnz_07880	pseudouridine-5-phosphate glycosidase	0.572	0.028952	-0.242604	1.53832	NONE
vnz_07885	sugar kinase	0.752	0.147126	-0.123782	0.832309	NONE
vnz_07890	uridine kinase	1.133	0.981644	0.0542299	0.008046	NONE
vnz_07895	glyoxalase	1.124	0.893352	0.0507663	0.0489773	NONE
vnz_07910	transcriptional regulator	1.176	0.932327	0.0704073	0.0304316	NONE
vnz_07915	aminotransferase	0.993	0.646456	-0.00305075	0.189461	NONE
vnz_07920	hypothetical protein	1.126	0.893077	0.0515384	0.0491112	NONE
vnz_07925	hypothetical protein	0.92	0.457687	-0.0362122	0.339432	NONE
vnz_07935	hypothetical protein	1.237	0.853408	0.0923697	0.0688431	NONE
vnz_07940	ATP-dependent helicase	1.19	0.938655	0.075547	0.0274942	NONE
vnz_07945	hypothetical protein	2.213	0.127509	0.344981	0.89446	NONE
vnz_07955	hypothetical protein	1.158	0.80853	0.0637086	0.0923036	NONE
vnz_07960	dephospho-CoA kinase	1.387	0.491982	0.142076	0.308051	NONE
vnz_07965	proteasome protein	1.135	0.983497	0.0549959	0.0072268	NONE
vnz_07970	30S ribosomal protein S1	0.819	0.451962	-0.0867161	0.344898	NONE
vnz_07975	SAM-dependent methyltransferase	1.439	0.410238	0.158061	0.386964	NONE
vnz_07980	ATP-dependent helicase HrpB	0.909	0.500722	-0.0414361	0.300403	NONE
vnz_07990	lytic transglycosylase	1.269	0.545615	0.103462	0.263114	NONE
vnz_08005	hypothetical protein	1.892	0.268376	0.276921	0.571256	NONE
vnz_08010	DNA polymerase I	1.23	0.448127	0.0899051	0.348599	NONE
vnz_08015	hypothetical protein	1.468	0.332424	0.166726	0.478308	NONE
vnz_08020	thioesterase	0.829	0.256269	-0.0814455	0.591303	NONE
vnz_08025	branched chain amino acid ABC transporter substrate-binding protein	0.015	1e-17	-1.82391	17	DOWN
vnz_08030	branched-chain amino acid ABC transporter permease	0.088	5.57143e-07	-1.05552	6.25403	DOWN
vnz_08035	branched-chain amino acid ABC transporter permease	0.016	1e-17	-1.79588	17	DOWN
vnz_08040	ABC transporter ATP-binding protein	0.007	1e-17	-2.1549	17	DOWN
vnz_08045	ABC transporter ATP-binding protein	0.016	1e-17	-1.79588	17	DOWN
vnz_08050	response regulator	1.626	0.19584	0.211121	0.708099	NONE
vnz_08060	pyruvate kinase	0.998	0.985118	-0.000869459	0.00651164	NONE
vnz_08065	hypothetical protein	1.286	0.761854	0.109241	0.118128	NONE
vnz_08070	bifunctional metallophosphatase/5'-nucleotidase	2.048	0.00807739	0.31133	2.09273	UP
vnz_08075	lysine 6-monooxygenase	0.772	0.174027	-0.112383	0.759384	NONE
vnz_08080	aspartate aminotransferase family protein	0.788	0.245833	-0.103474	0.609359	NONE
vnz_08085	aminopeptidase N	1.067	0.994564	0.0281644	0.00236709	NONE
vnz_08090	L-asparaginase	1.065	0.799633	0.0273496	0.0971091	NONE
vnz_08095	chorismate mutase	1.148	0.911887	0.0599419	0.040059	NONE
vnz_08100	AraC family transcriptional regulator	1.297	0.5911	0.11294	0.228339	NONE
vnz_08105	beta-galactosidase	1.107	0.926492	0.0441476	0.0331585	NONE
vnz_08110	trypsin	2.962	0.000797366	0.471585	3.09834	UP
vnz_08115	hypothetical protein	0.93	0.501105	-0.0315171	0.300071	NONE
vnz_08120	GNAT family N-acetyltransferase	1.303	0.718839	0.114944	0.143368	NONE
vnz_08125	hypothetical protein	1.066	0.749618	0.0277572	0.12516	NONE
vnz_08130	ribonuclease	1.542	0.248416	0.188084	0.604821	NONE
vnz_08135	short-chain dehydrogenase	1.059	0.882589	0.024896	0.0542414	NONE
vnz_08170	DEAD/DEAH box helicase	1.858	0.132375	0.269046	0.878194	NONE
vnz_08175	acetyl-CoA acetyltransferase	1.034	0.700164	0.0145205	0.1548	NONE
vnz_08180	TetR family transcriptional regulator	0.961	0.532507	-0.0172766	0.273675	NONE
vnz_08205	pyridoxamine 5'-phosphate oxidase	1.352	0.576201	0.130977	0.239426	NONE
vnz_08210	glyoxalase	1.299	0.484409	0.113609	0.314788	NONE
vnz_08215	PadR family transcriptional regulator	1.085	0.848507	0.0354297	0.0713448	NONE
vnz_08235	glutamate synthase gene: gltD	1.292	0.34805	0.111263	0.458358	NONE
vnz_08240	glutamate synthase subunit alpha	1.168	0.571418	0.0674428	0.243046	NONE
vnz_08260	hypothetical protein	2.957	0.01688	0.470851	1.77263	UP
vnz_08265	hypothetical protein	1.801	0.328351	0.255514	0.483661	NONE
vnz_08270	ribokinase	1.102	0.882335	0.0421816	0.0543665	NONE
vnz_08275	acyl-CoA transferase	1.139	0.850821	0.0565237	0.070162	NONE
vnz_08285	prolipoprotein diacylglyceryl transferase	0.443	0.0746199	-0.353596	1.12715	NONE
vnz_08290	hypothetical protein	1.373	0.487653	0.137671	0.311889	NONE
vnz_08295	tryptophan synthase subunit alpha	1.297	0.478512	0.11294	0.320107	NONE
vnz_08300	tryptophan synthase subunit beta	0.506	0.0112174	-0.295849	1.95011	NONE
vnz_08310	indole-3-glycerol phosphate synthase	0.962	0.876634	-0.0168249	0.0571815	NONE
vnz_08320	hypothetical protein	0.482	0.107406	-0.316953	0.968973	NONE
vnz_08325	hypothetical protein	0.446	0.00369635	-0.350665	2.43223	DOWN
vnz_08330	anthranilate synthase component I	0.93	0.526451	-0.0315171	0.278642	NONE
vnz_08335	phosphoribosyl-AMP cyclohydrolase	0.62	0.0397044	-0.207608	1.40116	NONE
vnz_08340	TIGR03085 family protein	1.108	0.996156	0.0445398	0.00167256	NONE
vnz_08350	transcriptional regulator	1.159	0.940557	0.0640834	0.0266149	NONE
vnz_08355	imidazole glycerol phosphate synthase subunit HisF	1.032	0.782427	0.0136797	0.106556	NONE
vnz_08360	hypothetical protein	1.187	0.839483	0.0744507	0.0759881	NONE
vnz_08365	bifunctional 1-(5-phosphoribosyl)-5-((5- phosphoribosylamino)methylideneamino)imidazole-4- carboxamide isomerase/phosphoribosylanthranilate isomerase PriA	0.849	0.536109	-0.0710923	0.270747	NONE
vnz_08370	imidazole glycerol phosphate synthase subunit HisH	0.945	0.476132	-0.0245682	0.322272	NONE
vnz_08375	imidazoleglycerol-phosphate dehydratase	0.472	0.00526165	-0.326058	2.27888	DOWN
vnz_08380	histidinol-phosphate transaminase	0.855	0.370165	-0.0680339	0.431605	NONE
vnz_08385	histidinol dehydrogenase	0.969	0.646119	-0.0136762	0.189687	NONE
vnz_08390	oxidoreductase	0.526	0.0106269	-0.279014	1.97359	NONE
vnz_08395	hypothetical protein	0.872	0.348688	-0.0594835	0.457563	NONE
vnz_08400	ATP-dependent protease	1.262	0.688552	0.101059	0.162063	NONE
vnz_08405	aminoacyl-tRNA deacylase	1.252	0.564969	0.0976043	0.247976	NONE
vnz_08410	DUF2567 domain-containing protein	0.329	0.000238432	-0.482804	3.62264	DOWN
vnz_08420	export ABC transporter ATP-binding protein	1.316	0.613498	0.119256	0.212187	NONE
vnz_08425	NYN domain-containing protein	1.311	0.500308	0.117603	0.300763	NONE
vnz_08430	DNA polymerase III subunit alpha	0.959	0.804012	-0.0181814	0.0947375	NONE
vnz_08435	hypothetical protein	0.767	0.20871	-0.115205	0.680457	NONE
vnz_08445	disulfide bond formation protein DsbA	1.043	0.979008	0.0182843	0.00921358	NONE
vnz_08450	alkaline phosphatase	2.107	0.00732467	0.323665	2.13521	UP
vnz_08460	dienelactone hydrolase	0.828	0.274348	-0.0819697	0.561698	NONE
vnz_08465	Na+/H+ antiporter	2.48	0.0746161	0.394452	1.12717	NONE
vnz_08470	GNAT family N-acetyltransferase	1.137	0.940738	0.0557605	0.0265311	NONE
vnz_08475	RNA pseudouridine synthase	1.032	0.821744	0.0136797	0.0852634	NONE
vnz_08480	signal peptidase II	0.39	0.00286634	-0.408935	2.54267	DOWN
vnz_08485	DNA-binding protein	0.998	0.596009	-0.000869459	0.224747	NONE
vnz_08490	isoleucine--tRNA ligase	1.002	0.997409	0.000867722	0.00112666	NONE
vnz_08495	cell division protein DivIVA	1.595	0.141366	0.202761	0.849654	NONE
vnz_08505	cell division protein SepF	2.048	0.036583	0.31133	1.43672	UP
vnz_08510	YggS family pyridoxal phosphate enzyme	1.189	0.715966	0.0751819	0.145107	NONE
vnz_08515	laccase	1.197	0.793558	0.0780942	0.100421	NONE
vnz_08520	cell division protein FtsZ	1.522	0.121822	0.182415	0.914274	NONE
vnz_08525	cell division protein FtsQ	0.988	0.595442	-0.00524306	0.22516	NONE
vnz_08530	undecaprenyldiphospho-muramoylpentapeptide beta-N-acetylglucosaminyltransferase	1.107	0.96692	0.0441476	0.0146095	NONE
vnz_08540	UDP-N-acetylmuramoyl-L-alanine--D-glutamate ligase gene: murD	1.187	0.625509	0.0744507	0.203767	NONE
vnz_08545	phospho-N-acetylmuramoyl-pentapeptide- transferase	0.366	0.0174297	-0.436519	1.75871	DOWN
vnz_08550	UDP-N-acetylmuramoyl-tripeptide--D-alanyl-D- alanine ligase	1.116	0.904319	0.0476642	0.0436782	NONE
vnz_08555	UDP-N-acetylmuramoyl-L-alanyl-D-glutamate--2, 6-diaminopimelate ligase	1.159	0.650483	0.0640834	0.186764	NONE
vnz_08560	cell division protein	1.658	0.215703	0.219585	0.666144	NONE
vnz_08570	16S rRNA (cytosine(1402)-N(4))-methyltransferase	0.915	0.481251	-0.0385789	0.317628	NONE
vnz_08575	carbonic anhydrase	0.666	0.065389	-0.176526	1.1845	NONE
vnz_08580	ATPase	1.361	0.415935	0.133858	0.380974	NONE
vnz_08585	hypothetical protein	0.932	0.454288	-0.0305841	0.342669	NONE
vnz_08590	transglutaminase	1.173	0.869734	0.069298	0.0606137	NONE
vnz_08595	hypothetical protein	0.413	0.000174855	-0.38405	3.75732	DOWN
vnz_08600	SAM-dependent methyltransferase	1.055	0.966666	0.0232525	0.0147236	NONE
vnz_08605	hypothetical protein	1.992	0.0465915	0.299289	1.33169	NONE
vnz_08610	ABC transporter ATP-binding protein	0.768	0.485339	-0.114639	0.313955	NONE
vnz_08620	TetR family transcriptional regulator	0.738	0.135291	-0.131944	0.868732	NONE
vnz_08630	phytoene dehydrogenase	1.18	0.859063	0.071882	0.065975	NONE
vnz_08640	methylenetetrahydrofolate reductase [NAD(P)H]	0.723	0.142679	-0.140862	0.84564	NONE
vnz_08645	thiamine-phosphate diphosphorylase	1.173	0.892013	0.069298	0.0496287	NONE
vnz_08650	DNA-binding protein	0.895	0.43407	-0.048177	0.362441	NONE
vnz_08655	oxidoreductase	1.175	0.867845	0.0700379	0.0615577	NONE
vnz_08670	thiazole synthase	1.289	0.662027	0.110253	0.179124	NONE
vnz_08675	serine/threonine protein kinase	0.909	0.493949	-0.0414361	0.306318	NONE
vnz_08680	endonuclease IV	1.035	0.720914	0.0149403	0.142117	NONE
vnz_08690	sulfite oxidase-like oxidoreductase	1.2	0.797857	0.0791812	0.0980749	NONE
vnz_08695	bacterioferritin	0.545	0.00834497	-0.263603	2.07858	NONE
vnz_08700	[Fe-S]-binding protein	1.57	0.266869	0.1959	0.573702	NONE
vnz_08705	3-deoxy-7-phosphoheptulonate synthase	0.858	0.564122	-0.0665127	0.248627	NONE
vnz_08710	N-acetylmuramoyl-L-alanine amidase	0.782	0.357462	-0.106793	0.44677	NONE
vnz_08715	phenazine-specific anthranilate synthase component I	0.607	0.347348	-0.216811	0.459235	NONE
vnz_08720	hydroxyacid dehydrogenase	1.033	0.70809	0.0141003	0.149911	NONE
vnz_08725	DNA-binding response regulator	0.854	0.325491	-0.0685421	0.487461	NONE
vnz_08730	sensor histidine kinase	1.108	0.892748	0.0445398	0.049271	NONE
vnz_08735	1-acyl-sn-glycerol-3-phosphate acyltransferase	1.158	0.81378	0.0637086	0.0894929	NONE
vnz_08740	esterase	1.175	0.785525	0.0700379	0.10484	NONE
vnz_08745	hypothetical protein	0.767	0.169198	-0.115205	0.771604	NONE
vnz_08750	endonuclease	0.878	0.430472	-0.0565055	0.366055	NONE
vnz_08755	glucokinase	0.884	0.38038	-0.0535477	0.419782	NONE
vnz_08760	hypothetical protein	1.672	0.162347	0.223236	0.789557	NONE
vnz_08765	hypothetical protein	0.994	0.702442	-0.00261362	0.153389	NONE
vnz_08770	cyclase	0.811	0.232227	-0.0909791	0.634087	NONE
vnz_08775	metallophosphoesterase	1.159	0.955446	0.0640834	0.0197937	NONE
vnz_08780	long-chain fatty acid--CoA ligase	0.96	0.622639	-0.0177288	0.205764	NONE
vnz_08785	alpha-(1-2)-phosphatidylinositol mannosyltransferase	0.832	0.267172	-0.0798767	0.573209	NONE
vnz_08800	PadR family transcriptional regulator	1.061	0.805155	0.0257154	0.0941207	NONE
vnz_08805	hypothetical protein	1.249	0.82737	0.0965624	0.0823003	NONE
vnz_08810	hypothetical protein	1.435	0.425601	0.156852	0.370997	NONE
vnz_08815	hypothetical protein	2.507	0.00381971	0.399154	2.41797	UP
vnz_08820	RNA-binding protein	0.962	0.59626	-0.0168249	0.224564	NONE
vnz_08825	hypothetical protein	1.005	0.828955	0.00216606	0.081469	NONE
vnz_08835	AsnC family transcriptional regulator	0.802	0.216911	-0.0958256	0.663719	NONE
vnz_08840	cysteine desulfurase	0.31	0.000124259	-0.508638	3.90567	DOWN
vnz_08845	anthranilate phosphoribosyltransferase	0.748	0.208752	-0.126098	0.68037	NONE
vnz_08850	ubiquinol-cytochrome c reductase cytochrome b subunit	0.756	0.151397	-0.121478	0.819883	NONE
vnz_08855	ubiquinol-cytochrome C reductase	1.123	0.880971	0.0503798	0.0550383	NONE
vnz_08860	cystathionine beta-lyase	1.384	0.425339	0.141136	0.371265	NONE
vnz_08870	hypothetical protein	3.403	0.000177006	0.531862	3.75201	UP
vnz_08875	hypothetical protein	3.306	0.000265797	0.519303	3.57545	UP
vnz_08880	cytochrome C oxidase subunit IV	0.521	0.18232	-0.283162	0.739166	NONE
vnz_08885	cytochrome c oxidase subunit I	1.032	0.695499	0.0136797	0.157703	NONE
vnz_08890	cytochrome c oxidase subunit II	1.132	0.970209	0.0538464	0.0131348	NONE
vnz_08895	cysteine desulfurase	0.993	0.701176	-0.00305075	0.154173	NONE
vnz_08900	carbohydrate kinase family protein	1.208	0.59117	0.0820669	0.228288	NONE
vnz_08910	hypothetical protein	2.423	0.00238781	0.384353	2.622	UP
vnz_08915	iron-sulfur cluster insertion protein ErpA	1.554	0.105052	0.191451	0.978598	NONE
vnz_08920	quinolinate synthetase	1.016	0.758568	0.00689371	0.120006	NONE
vnz_08925	hydrogenase expression protein	1.177	0.861188	0.0707765	0.0649021	NONE
vnz_08930	DNA-binding response regulator	1.047	0.721529	0.0199467	0.141746	NONE
vnz_08935	two-component sensor histidine kinase	0.94	0.52198	-0.0268721	0.282346	NONE
vnz_08940	hypothetical protein	0.772	0.2691	-0.112383	0.570086	NONE
vnz_08945	phage shock protein A	1.791	0.0622642	0.253096	1.20576	NONE
vnz_08950	hypothetical protein	0.63	0.0296734	-0.200659	1.52763	NONE
vnz_08955	SAM-dependent methyltransferase	0.839	0.305894	-0.076238	0.514429	NONE
vnz_08960	signal protein PDZ	1.535	0.396959	0.186108	0.401254	NONE
vnz_08965	hypothetical protein	0.757	0.253198	-0.120904	0.59654	NONE
vnz_08970	adenosylcobinamide kinase/adenosylcobinamide phosphate guanyltransferase	0.882	0.353574	-0.0545314	0.45152	NONE
vnz_08975	nicotinate-nucleotide--dimethylbenzimidazole phosphoribosyltransferase	1.157	0.919583	0.0633334	0.036409	NONE
vnz_08980	hypothetical protein	0.601	0.185407	-0.221126	0.731873	NONE
vnz_08985	hypothetical protein	0.403	0.0631955	-0.394695	1.19931	NONE
vnz_09000	endo alpha-1,4 polygalactosaminidase	0.78	0.232232	-0.107905	0.634078	NONE
vnz_09020	hypothetical protein	0.545	0.0238064	-0.263603	1.62331	NONE
vnz_09025	leucyl aminopeptidase	0.724	0.227723	-0.140261	0.642592	NONE
vnz_09030	dihydrolipoyl dehydrogenase	0.358	0.000103404	-0.446117	3.98546	DOWN
vnz_09035	2-oxoglutarate dehydrogenase, E2 component, dihydrolipoamide succinyltransferase	0.912	0.72601	-0.0400052	0.139058	NONE
vnz_09040	GntR family transcriptional regulator	0.846	0.264889	-0.0726296	0.576937	NONE
vnz_09045	pyruvate dehydrogenase (acetyl-transferring), homodimeric type	1.3	0.335778	0.113943	0.473948	NONE
vnz_09050	transcriptional regulator	0.781	0.240382	-0.107349	0.619097	NONE
vnz_09055	short-chain dehydrogenase	1.462	0.365122	0.164947	0.437562	NONE
vnz_09060	polymerase	0.982	0.681233	-0.00788851	0.166704	NONE
vnz_09065	short-chain dehydrogenase	1.493	0.344947	0.17406	0.462248	NONE
vnz_09070	TetR family transcriptional regulator	1.184	0.946503	0.0733517	0.0238782	NONE
vnz_09075	AraC family transcriptional regulator	1.023	0.69599	0.00987563	0.157397	NONE
vnz_09080	MBL fold hydrolase	1.246	0.843531	0.095518	0.0738991	NONE
vnz_09085	GNAT family N-acetyltransferase	1.386	0.654863	0.141763	0.18385	NONE
vnz_09090	TIGR01777 family protein	0.974	0.528946	-0.011441	0.276588	NONE
vnz_09095	oxidoreductase	2.103	0.0481672	0.322839	1.31725	UP
vnz_09100	regulator	1.209	0.609157	0.0824263	0.215271	NONE
vnz_09105	lipoate-protein ligase B	0.788	0.188081	-0.103474	0.725656	NONE
vnz_09110	lipoyl synthase	1.235	0.730298	0.091667	0.1365	NONE
vnz_09115	hypothetical protein	1.355	0.497829	0.131939	0.30292	NONE
vnz_09120	hypothetical protein	0.922	0.530778	-0.0352691	0.275087	NONE
vnz_09125	RDD family protein	0.409	0.0264046	-0.388277	1.57832	DOWN
vnz_09130	type I glutamate--ammonia ligase	0.958	0.864984	-0.0186345	0.0629917	NONE
vnz_09140	cytochrome	1.096	0.861782	0.0398106	0.0646026	NONE
vnz_09145	hypothetical protein	2.085	0.213917	0.319106	0.669755	NONE
vnz_09150	arsenate reductase	1.115	0.982928	0.0472749	0.00747834	NONE
vnz_09155	alpha/beta hydrolase	1.561	0.331086	0.193403	0.480059	NONE
vnz_09160	MarR family transcriptional regulator	0.853	0.30145	-0.069051	0.520784	NONE
vnz_09165	GntR family transcriptional regulator	1.501	0.419087	0.176381	0.377696	NONE
vnz_09170	oxidoreductase	1.141	0.974274	0.0572856	0.011319	NONE
vnz_09175	hypothetical protein	1.195	0.954696	0.0773679	0.020135	NONE
vnz_09180	hypothetical protein	1.115	0.99624	0.0472749	0.00163586	NONE
vnz_09185	glutamine synthetase	4.969	2.93824e-09	0.696269	8.53191	UP
vnz_09200	peptidase	1.38	0.571679	0.139879	0.242848	NONE
vnz_09210	reductase	0.738	0.122745	-0.131944	0.910997	NONE
vnz_09215	protein tyrosine phosphatase	1.106	0.974849	0.0437551	0.0110625	NONE
vnz_09220	hypothetical protein	1.222	0.740719	0.0870712	0.130346	NONE
vnz_09235	hypothetical protein	0.454	0.0778418	-0.342944	1.10879	NONE
vnz_09240	TetR family transcriptional regulator	0.615	0.0286831	-0.211125	1.54237	NONE
vnz_09245	isomerase	0.915	0.51842	-0.0385789	0.285318	NONE
vnz_09250	N-acetyltransferase	0.669	0.13462	-0.174574	0.870891	NONE
vnz_09255	sulfonate ABC transporter ATP-binding protein	1.102	0.726981	0.0421816	0.138477	NONE
vnz_09260	glycosidase	1.938	0.0220167	0.287354	1.65725	NONE
vnz_09265	LacI family transcriptional regulator	0.843	0.281759	-0.0741724	0.550123	NONE
vnz_09270	alpha-glucosidase	0.784	0.3416	-0.105684	0.466482	NONE
vnz_09275	ABC transporter permease	0.19	0.00160735	-0.721246	2.79389	DOWN
vnz_09280	ABC transporter permease	0.51	0.00566711	-0.29243	2.24664	NONE
vnz_09285	sugar ABC transporter substrate-binding protein	0.941	0.814632	-0.0264104	0.0890387	NONE
vnz_09290	LacI family transcriptional regulator	1.391	0.49022	0.143327	0.309609	NONE
vnz_09300	amidohydrolase	2.103	0.03268	0.322839	1.48572	UP
vnz_09310	TetR family transcriptional regulator	1.211	0.838364	0.0831441	0.0765672	NONE
vnz_09320	bifunctional glutamine-synthetase adenylyltransferase/deadenyltransferase	1.007	0.993575	0.00302947	0.00279931	NONE
vnz_09325	PIG-L family deacetylase	1.115	0.992655	0.0472749	0.00320158	NONE
vnz_09330	glyoxalase	1.957	0.0790751	0.291591	1.10196	NONE
vnz_09335	GNAT family N-acetyltransferase	2.218	0.0167464	0.345962	1.77608	UP
vnz_09345	hypothetical protein	1.067	0.816814	0.0281644	0.0878767	NONE
vnz_09350	NUDIX hydrolase	1.032	0.712965	0.0136797	0.146932	NONE
vnz_09355	regulator	1.156	0.952593	0.0629578	0.0210925	NONE
vnz_09440	glutamine synthetase	0.722	0.161659	-0.141463	0.7914	NONE
vnz_09450	hypothetical protein	1.962	0.171909	0.292699	0.7647	NONE
vnz_09455	DUF305 domain-containing protein	3.805	0.00135148	0.580355	2.86919	UP
vnz_09460	CBS domain-containing protein	0.542	0.0249319	-0.266001	1.60325	NONE
vnz_09475	amino acid:proton antiporter	1.055	0.960969	0.0232525	0.0172905	NONE
vnz_09480	NAD+ synthase	1.586	0.244532	0.200303	0.611664	NONE
vnz_09490	hypothetical protein	1.527	0.305291	0.183839	0.515285	NONE
vnz_09495	TetR family transcriptional regulator	1.372	0.583303	0.137354	0.234106	NONE
vnz_09505	3-methyl-2-oxobutanoate hydroxymethyltransferase	0.842	0.271855	-0.0746879	0.565662	NONE
vnz_09510	daunorubicin/doxorubicin resistance ABC transporter ATP-binding protein DrrA	1.109	0.986841	0.0449315	0.00575274	NONE
vnz_09515	ABC transporter	0.566	0.172893	-0.247184	0.762222	NONE
vnz_09520	AfsR family transcriptional regulator	1.008	0.686191	0.00346053	0.163555	NONE
vnz_09525	hypothetical protein	0.075	1.57947e-11	-1.12494	10.8015	DOWN
vnz_09535	NADPH-dependent F420 reductase	0.888	0.435945	-0.051587	0.360568	NONE
vnz_09545	MFS transporter	1.24	0.745547	0.0934217	0.127525	NONE
vnz_09550	hypothetical protein	1.246	0.773394	0.095518	0.111599	NONE
vnz_09555	type I methionyl aminopeptidase	0.949	0.57017	-0.0227338	0.243996	NONE
vnz_09560	biliverdin-producing heme oxygenase	0.724	0.137079	-0.140261	0.86303	NONE
vnz_09565	phenazine biosynthesis protein PhzC/PhzF	1.346	0.649663	0.129045	0.187312	NONE
vnz_09575	peptidase M75	0.567	0.0347579	-0.246417	1.45895	NONE
vnz_09580	peroxidase	0.518	0.00949927	-0.28567	2.02231	NONE
vnz_09590	hypothetical protein	1.73	0.191135	0.238046	0.718659	NONE
vnz_09595	DNA primase	1.2	0.795442	0.0791812	0.0993916	NONE
vnz_09600	TetR family transcriptional regulator	0.89	0.365385	-0.05061	0.437249	NONE
vnz_09605	amidinotransferase	0.703	0.120264	-0.153045	0.919866	NONE
vnz_09610	rRNA methyltransferase	1.065	0.747139	0.0273496	0.126599	NONE
vnz_09620	oxidoreductase	1.042	0.810023	0.0178677	0.0915029	NONE
vnz_09625	alkaline phosphatase	0.792	0.247525	-0.101275	0.606381	NONE
vnz_09630	3-oxoacyl-ACP reductase	0.823	0.293172	-0.0846002	0.532878	NONE
vnz_09635	hypothetical protein	3.047	0.000283749	0.483872	3.54707	UP
vnz_09640	hypothetical protein	3.125	0.000515257	0.49485	3.28798	UP
vnz_09650	two-component sensor histidine kinase	1.161	0.947441	0.0648322	0.023448	NONE
vnz_09655	serine hydrolase	0.977	0.581585	-0.0101054	0.235386	NONE
vnz_09660	glyoxalase	1.267	0.778324	0.102777	0.10884	NONE
vnz_09665	transcriptional regulator	1.265	0.787787	0.102091	0.103591	NONE
vnz_09670	hypothetical protein	0.787	0.521762	-0.104025	0.282528	NONE
vnz_09675	gluconolactonase	1.143	0.956271	0.0580462	0.0194192	NONE
vnz_09680	AsnC family transcriptional regulator	0.642	0.374142	-0.192465	0.426963	NONE
vnz_09685	hypothetical protein	1.208	0.826627	0.0820669	0.0826905	NONE
vnz_09690	hypothetical protein	1.191	0.961575	0.0759118	0.0170168	NONE
vnz_09710	methyltransferase	1.152	0.968668	0.0614525	0.013825	NONE
vnz_09720	hypothetical protein	0.774	0.175579	-0.111259	0.755528	NONE
vnz_09730	MerR family transcriptional regulator	1.088	0.834974	0.0366289	0.0783271	NONE
vnz_09740	ribonuclease II	1.252	0.7729	0.0976043	0.111877	NONE
vnz_09745	hypothetical protein	1.04	0.743552	0.0170333	0.128689	NONE
vnz_09750	keto-deoxy-phosphogluconate aldolase	0.703	0.137511	-0.153045	0.861662	NONE
vnz_09755	GNAT family N-acetyltransferase	1.702	0.25206	0.23096	0.598497	NONE
vnz_09760	bifunctional RNase H/acid phosphatase	1.314	0.570333	0.118595	0.243872	NONE
vnz_09765	hypothetical protein	1.089	0.758811	0.0370279	0.119867	NONE
vnz_09770	Nif3-like dinuclear metal center hexameric protein	0.666	0.0537936	-0.176526	1.26927	NONE
vnz_09775	ABC transporter substrate-binding protein	0.916	0.738347	-0.0381045	0.13174	NONE
vnz_09780	hypothetical protein	1.007	0.78856	0.00302947	0.103165	NONE
vnz_09785	3-oxoacyl-ACP reductase	2.162	0.0643045	0.334856	1.19176	NONE
vnz_09790	Zn-dependent alcohol dehydrogenase	2.686	0.00200002	0.429106	2.69896	UP
vnz_09795	3-alpha,7-alpha, 12-alpha-trihydroxy-5-beta-cholest-24-enoyl-CoA hydratase	1.819	0.0955943	0.259833	1.01957	NONE
vnz_09810	sensor histidine kinase	0.725	0.274932	-0.139662	0.560774	NONE
vnz_09815	DNA-binding response regulator	1.015	0.707209	0.00646604	0.150452	NONE
vnz_09820	hypothetical protein	0.398	0.000463128	-0.400117	3.3343	DOWN
vnz_09830	Nonspecific lipid-transfer protein	1.842	0.0722037	0.26529	1.14144	NONE
vnz_09835	acyl-CoA dehydrogenase	1.432	0.527577	0.155943	0.277714	NONE
vnz_09840	hypothetical protein	0.906	0.410898	-0.0428718	0.386265	NONE
vnz_09845	hypothetical protein	5.204	3.93983e-05	0.716337	4.40452	UP
vnz_09850	hypothetical protein	2.005	0.0402796	0.302114	1.39491	UP
vnz_09855	serine/threonine protein kinase	1.638	0.182645	0.214314	0.738392	NONE
vnz_09865	hypothetical protein	1.05	0.797801	0.0211893	0.0981053	NONE
vnz_09875	hypothetical protein	1.229	0.788247	0.0895519	0.103338	NONE
vnz_09900	transcriptional regulator	1.267	0.707711	0.102777	0.150144	NONE
vnz_09905	hypothetical protein	1.208	0.792221	0.0820669	0.101154	NONE
vnz_09910	hypothetical protein	0.862	0.312554	-0.0644927	0.505074	NONE
vnz_09915	hypothetical protein	1.172	0.846922	0.0689276	0.0721568	NONE
vnz_09920	N-acetylmuramoyl-L-alanine amidase	2.486	0.00388653	0.395501	2.41044	UP
vnz_09925	hypothetical protein	0.373	0.00050828	-0.428291	3.2939	DOWN
vnz_09930	LLM class F420-dependent oxidoreductase	1.902	0.139605	0.279211	0.855099	NONE
vnz_09935	hypothetical protein	1.765	0.143185	0.246745	0.844103	NONE
vnz_09940	prenyltransferase	0.923	0.561467	-0.0347983	0.250676	NONE
vnz_09945	SAM-dependent methyltransferase	1.475	0.360578	0.168792	0.443001	NONE
vnz_09950	glycosyl transferase family 1	1.454	0.474918	0.162564	0.323382	NONE
vnz_09955	TetR family transcriptional regulator	0.747	0.129496	-0.126679	0.887742	NONE
vnz_09960	hypothetical protein	1.515	0.125887	0.180413	0.900019	NONE
vnz_09970	ferredoxin	3.715	0.0211377	0.569959	1.67494	UP
vnz_09975	aldehyde dehydrogenase	2.811	0.000953386	0.448861	3.02073	UP
vnz_09980	hydrolase	1.846	0.112687	0.266232	0.948125	NONE
vnz_09985	hypothetical protein	1.141	0.806159	0.0572856	0.0935794	NONE
vnz_09990	hypothetical protein	1.008	0.846159	0.00346053	0.072548	NONE
vnz_10000	cobalt ABC transporter ATP-binding protein	0.935	0.465168	-0.0291884	0.33239	NONE
vnz_10015	acetyl-CoA acetyltransferase	2.002	0.10051	0.301464	0.997791	NONE
vnz_10025	hypothetical protein	2.901	0.00549091	0.462548	2.26036	UP
vnz_10030	methyltransferase	1.209	0.78093	0.0824263	0.107388	NONE
vnz_10035	antibiotic biosynthesis monooxygenase	1.285	0.657022	0.108903	0.18242	NONE
vnz_10040	GNAT family N-acetyltransferase	1.5	0.39192	0.176091	0.406802	NONE
vnz_10045	hypothetical protein	2.189	0.0280251	0.340246	1.55245	UP
vnz_10050	EmrB/QacA family drug resistance transporter	1.008	0.856234	0.00346053	0.0674078	NONE
vnz_10060	HAD family hydrolase	1.53	0.317353	0.184691	0.498458	NONE
vnz_10065	hypothetical protein	4.064	2.14838e-06	0.608954	5.66789	UP
vnz_10080	hypothetical protein	1.214	0.857	0.0842187	0.0670191	NONE
vnz_10085	hypothetical protein	1.585	0.35015	0.200029	0.455746	NONE
vnz_10090	GntR family transcriptional regulator	0.719	0.140827	-0.143271	0.851315	NONE
vnz_10095	hypothetical protein	0.783	0.289382	-0.106238	0.538528	NONE
vnz_10110	hypothetical protein	1.037	0.810826	0.0157788	0.0910723	NONE
vnz_10120	hypothetical protein	1.066	0.797974	0.0277572	0.0980112	NONE
vnz_10125	hypothetical protein	1.206	0.725762	0.0813473	0.139206	NONE
vnz_10285	hypothetical protein	1.06	0.944206	0.0253059	0.0249331	NONE
vnz_10300	hypothetical protein	0.9	0.507172	-0.0457575	0.294845	NONE
vnz_10315	hypothetical protein	1.033	0.690485	0.0141003	0.160846	NONE
vnz_10320	hypothetical protein	0.528	0.0205929	-0.277366	1.68628	NONE
vnz_10325	NUDIX hydrolase	1.231	0.721013	0.0902581	0.142057	NONE
vnz_10330	NUDIX hydrolase	0.879	0.354765	-0.0560111	0.450059	NONE
vnz_10335	hypothetical protein	1.474	0.40549	0.168497	0.39202	NONE
vnz_10360	hypothetical protein	1.576	0.496304	0.197556	0.304252	NONE
vnz_10410	hypothetical protein	1.178	0.809618	0.0711453	0.0917199	NONE
vnz_10425	hypothetical protein	0.473	0.00426379	-0.325139	2.3702	DOWN
vnz_10435	hypothetical protein	0.419	0.0867769	-0.377786	1.0616	NONE
vnz_10465	phage capsid protein	0.493	0.221022	-0.307153	0.655565	NONE
vnz_10475	hypothetical protein	1.29	0.764937	0.11059	0.116375	NONE
vnz_10480	phage capsid protein	1.325	0.722433	0.122216	0.141202	NONE
vnz_10490	hypothetical protein	1.602	0.465547	0.204663	0.332036	NONE
vnz_10495	hypothetical protein	1.355	0.602426	0.131939	0.220096	NONE
vnz_10505	hypothetical protein	0.745	0.509617	-0.127844	0.292756	NONE
vnz_10510	phage tail protein	0.931	0.543933	-0.0310503	0.264455	NONE
vnz_10545	hypothetical protein	1.341	0.636711	0.127429	0.196058	NONE
vnz_10550	hypothetical protein	0.692		-0.159894	#VALUE!	#VALUE!
vnz_10555	hypothetical protein	0.986	0.978304	-0.00612309	0.00952622	NONE
vnz_10575	hypothetical protein	1.1	0.959665	0.0413927	0.0178801	NONE
vnz_10595	hypothetical protein	0.973	0.529286	-0.0118872	0.27631	NONE
vnz_10610	DNA-binding protein	1.494	0.358044	0.174351	0.446064	NONE
vnz_10620	hypothetical protein	1.159	0.862685	0.0640834	0.0641477	NONE
vnz_10630	HAD family hydrolase	1.003	0.64708	0.00130093	0.189042	NONE
vnz_10635	phosphoribosyltransferase	1.078	0.78761	0.0326188	0.103689	NONE
vnz_10640	ATP/GTP-binding protein	0.819	0.232159	-0.0867161	0.634215	NONE
vnz_10645	TetR family transcriptional regulator	1.348	0.642962	0.12969	0.191814	NONE
vnz_10650	Tellurium resistance	0.844	0.25783	-0.0736576	0.588667	NONE
vnz_10655	hypothetical protein	0.217	1.94404e-09	-0.66354	8.71129	DOWN
vnz_10660	chemical-damaging agent resistance protein C	1.001	0.994008	0.000434077	0.00260993	NONE
vnz_10665	chemical-damaging agent resistance protein C	0.979	0.927739	-0.00921731	0.0325741	NONE
vnz_10670	peroxiredoxin	0.986	0.662606	-0.00612309	0.178744	NONE
vnz_10675	hypothetical protein	1.202	0.883798	0.0799045	0.0536469	NONE
vnz_10680	pyruvate dehydrogenase (acetyl-transferring), homodimeric type	1.289	0.351321	0.110253	0.454296	NONE
vnz_10690	hypothetical protein	0.968	0.655491	-0.0141246	0.183433	NONE
vnz_10695	MFS transporter	0.413	0.00204522	-0.38405	2.68926	DOWN
vnz_10700	TetR family transcriptional regulator	0.8	0.249077	-0.09691	0.603666	NONE
vnz_10710	hypothetical protein	0.953	0.4876	-0.0209071	0.311936	NONE
vnz_10715	two-component sensor histidine kinase	1.133	0.97724	0.0542299	0.00999867	NONE
vnz_10720	DNA-binding response regulator	1.163	0.978628	0.0655797	0.00938238	NONE
vnz_10735	aldo/keto reductase	1.135	0.646761	0.0549959	0.189256	NONE
vnz_10745	serine hydrolase	0.793	0.237356	-0.100727	0.6246	NONE
vnz_10750	hypothetical protein	1.265	0.793357	0.102091	0.100532	NONE
vnz_10755	two-component sensor histidine kinase	1.055	0.875823	0.0232525	0.0575838	NONE
vnz_10760	DNA-binding response regulator	0.961	0.522878	-0.0172766	0.281599	NONE
vnz_10775	hypothetical protein	0.813	0.21724	-0.0899095	0.663061	NONE
vnz_10780	pirin family protein	1.025	0.813494	0.0107239	0.0896458	NONE
vnz_10785	PucR family transcriptional regulator	1.177	0.881348	0.0707765	0.0548526	NONE
vnz_10790	ACP S-malonyltransferase	0.795	0.388869	-0.0996329	0.410197	NONE
vnz_10795	3-oxoacyl-ACP synthase	0.716	0.144885	-0.145087	0.838976	NONE
vnz_10800	acyl carrier protein	1.771	0.130907	0.248219	0.883038	NONE
vnz_10805	beta-ketoacyl-[acyl-carrier-protein] synthase II	1.014	0.751854	0.00603795	0.123866	NONE
vnz_10810	hypothetical protein	1.04	0.748077	0.0170333	0.126054	NONE
vnz_10815	hypothetical protein	1.372	0.617685	0.137354	0.209233	NONE
vnz_10820	glycosyl hydrolase	7.428	1.12133e-13	0.870872	12.9503	UP
vnz_10825	TetR family transcriptional regulator	61.999	1e-17	1.79238	17	UP
vnz_10830	carbon-nitrogen hydrolase family protein	5.2	5.81154e-08	0.716003	7.23571	UP
vnz_10840	peptidase	0.893	0.531974	-0.0491485	0.27411	NONE
vnz_10855	ArsR family transcriptional regulator	1.263	0.783634	0.101403	0.105887	NONE
vnz_10865	pectate lyase	1.228	0.85877	0.0891984	0.0661232	NONE
vnz_10870	hypothetical protein	0.311	0.00277297	-0.50724	2.55705	DOWN
vnz_10875	organic hydroperoxide resistance protein	1.162	0.765147	0.0652061	0.116255	NONE
vnz_10880	NADP-dependent oxidoreductase	0.876	0.364664	-0.0574959	0.438107	NONE
vnz_10885	MarR family transcriptional regulator	1.048	0.763128	0.0203613	0.117403	NONE
vnz_10895	rod shape-determining protein	2.111	0.0712488	0.324488	1.14722	NONE
vnz_10900	histidine kinase	1.103	0.904684	0.0425755	0.0435031	NONE
vnz_10910	acyl-CoA synthetase	1.347	0.506553	0.129368	0.295375	NONE
vnz_10915	peptidase S8	0.453	0.00291446	-0.343902	2.53544	DOWN
vnz_10920	MFS transporter	0.301	0.0145458	-0.521434	1.83726	DOWN
vnz_10925	GNAT family N-acetyltransferase	0.674	0.070806	-0.17134	1.14993	NONE
vnz_10930	AfsR family transcriptional regulator	1.027	0.737793	0.0115704	0.132065	NONE
vnz_10960	MarR family transcriptional regulator	0.941	0.568268	-0.0264104	0.245447	NONE
vnz_10965	Ohr subfamily peroxiredoxin	1.4	0.559518	0.146128	0.252186	NONE
vnz_10970	phospholipase C, phosphocholine-specific	0.603	0.059669	-0.219683	1.22425	NONE
vnz_10980	hypothetical protein	1.262	0.758931	0.101059	0.119797	NONE
vnz_10985	hypothetical protein	1.206	0.800408	0.0813473	0.0966885	NONE
vnz_10995	amphi-Trp domain-containing protein	1.241	0.844192	0.0937718	0.0735589	NONE
vnz_11020	hypothetical protein	0.77	0.158693	-0.113509	0.799443	NONE
vnz_11025	sugar kinase	1.46	0.163364	0.164353	0.786844	NONE
vnz_11030	multidrug ABC transporter ATP-binding protein	1.857	0.129943	0.268812	0.886246	NONE
vnz_11035	multidrug ABC transporter ATP-binding protein	0.776	0.245111	-0.110138	0.610637	NONE
vnz_11040	tellurium resistance protein	1.147	0.996113	0.0595634	0.00169124	NONE
vnz_11045	RNA polymerase subunit sigma-70	0.694	0.0929676	-0.158641	1.03167	NONE
vnz_11050	DNA primase	1.003	0.729097	0.00130093	0.137215	NONE
vnz_11055	FAD-dependent oxidoreductase	0.823	0.438183	-0.0846002	0.358344	NONE
vnz_11060	deoxyguanosinetriphosphate triphosphohydrolase	1.07	0.9019	0.0293838	0.0448416	NONE
vnz_11065	sirohydrochlorin chelatase	0.929	0.544723	-0.0319843	0.263824	NONE
vnz_11075	hypothetical protein	2.038	0.0830621	0.309204	1.0806	NONE
vnz_11080	nitrite reductase	1.484	0.233238	0.171434	0.6322	NONE
vnz_11085	cation tolerance protein CutA	35.657	1.03081e-10	1.55214	9.98682	UP
vnz_11105	class IV aminotransferase	1.054	0.933781	0.0228406	0.0297551	NONE
vnz_11110	stage V sporulation protein K	1.116	0.915553	0.0476642	0.0383167	NONE
vnz_11115	hypothetical protein	1.954	0.104073	0.290925	0.982663	NONE
vnz_11120	hypothetical protein	1.664	0.408473	0.221153	0.388837	NONE
vnz_11140	FAD-dependent oxidoreductase	0.808	0.293063	-0.0925886	0.53304	NONE
vnz_11145	nitrite reductase large subunit	1.008	0.985057	0.00346053	0.00653868	NONE
vnz_11150	nitrite reductase small subunit	2.058	0.0317013	0.313445	1.49892	UP
vnz_11155	TetR family transcriptional regulator	1.389	0.501492	0.142702	0.299736	NONE
vnz_11165	short-chain dehydrogenase	1.127	0.958092	0.0519239	0.0185927	NONE
vnz_11170	glyoxalase	1.688	0.22726	0.227372	0.643478	NONE
vnz_11175	hemoglobin	1.047	0.752996	0.0199467	0.123207	NONE
vnz_11180	translocation protein TolB	1.503	0.171956	0.176959	0.764584	NONE
vnz_11185	ArsR family transcriptional regulator	0.742	0.147662	-0.129596	0.830731	NONE
vnz_11190	pyruvate, phosphate dikinase	1.027	0.979906	0.0115704	0.00881561	NONE
vnz_11195	tRNA dihydrouridine synthase DusB	1.086	0.92681	0.0358298	0.0330091	NONE
vnz_11205	DNA-binding protein	0.782	0.486814	-0.106793	0.312637	NONE
vnz_11215	aldo/keto reductase	0.917	0.502443	-0.0376307	0.298913	NONE
vnz_11220	TetR family transcriptional regulator	0.917	0.438596	-0.0376307	0.357936	NONE
vnz_11230	glycine--tRNA ligase	0.918	0.743729	-0.0371573	0.128585	NONE
vnz_11235	zinc ABC transporter substrate-binding protein	1.243	0.425361	0.0944711	0.371243	NONE
vnz_11240	ABC transporter	1.233	0.617082	0.0909631	0.209657	NONE
vnz_11250	transcriptional repressor	0.977	0.654029	-0.0101054	0.184403	NONE
vnz_11255	isoprenyl transferase	0.738	0.132856	-0.131944	0.876618	NONE
vnz_11260	DNA repair protein RecO	0.839	0.548487	-0.076238	0.260833	NONE
vnz_11265	hypothetical protein	0.901	0.511541	-0.0452752	0.29112	NONE
vnz_11275	pyridine nucleotide-disulfide oxidoreductase	0.185	3.53984e-10	-0.732828	9.45102	DOWN
vnz_11295	hypothetical protein	0.697	0.102513	-0.156767	0.989223	NONE
vnz_11300	2-isopropylmalate synthase	0.91	0.719308	-0.0409586	0.143085	NONE
vnz_11305	peptidase M4 family protein	0.956	0.788039	-0.0195421	0.103452	NONE
vnz_11310	hypothetical protein	1.74	0.22156	0.240549	0.654508	NONE
vnz_11315	GTPase Era	1.293	0.410983	0.111599	0.386176	NONE
vnz_11335	cytidine deaminase	0.914	0.40942	-0.0390538	0.387831	NONE
vnz_11340	transcriptional regulator	1.385	0.609412	0.14145	0.215089	NONE
vnz_11350	DNA-binding protein	1.442	0.435201	0.158965	0.36131	NONE
vnz_11355	hypothetical protein	1.172	0.731733	0.0689276	0.135647	NONE
vnz_11360	rRNA maturation RNase YbeY	0.598	0.0322956	-0.223299	1.49086	NONE
vnz_11365	phosphate starvation-inducible protein PhoH	1.124	0.962467	0.0507663	0.0166142	NONE
vnz_11370	sugar kinase	1.139	0.947586	0.0565237	0.0233812	NONE
vnz_11380	adenosine deaminase	1.046	0.839395	0.0195317	0.0760336	NONE
vnz_11385	ribonuclease Z	0.689	0.0798776	-0.161781	1.09757	NONE
vnz_11390	histidine triad nucleotide-binding protein	0.795	0.188979	-0.0996329	0.723587	NONE
vnz_11395	hypothetical protein	1.155	0.960418	0.062582	0.0175398	NONE
vnz_11400	AAA family ATPase	0.947	0.471849	-0.02365	0.326197	NONE
vnz_11405	16S rRNA (uracil(1498)-N(3))-methyltransferase	1.277	0.370483	0.106191	0.431231	NONE
vnz_11410	2-nitropropane dioxygenase	0.989	0.641036	-0.00480371	0.193117	NONE
vnz_11415	molecular chaperone DnaJ	1.368	0.364393	0.136086	0.438429	NONE
vnz_11420	heat-inducible transcriptional repressor HrcA	1.486	0.450481	0.172019	0.346323	NONE
vnz_11425	MBL fold metallo-hydrolase	0.872	0.363642	-0.0594835	0.439326	NONE
vnz_11430	hypothetical protein	0.859	0.360327	-0.0660068	0.443303	NONE
vnz_11435	tetratricopeptide repeat protein	1.26	0.661032	0.100371	0.179777	NONE
vnz_11440	coproporphyrinogen III oxidase	1.055	0.826164	0.0232525	0.0829337	NONE
vnz_11445	long-chain fatty acid--CoA ligase	0.807	0.259214	-0.0931265	0.586342	NONE
vnz_11450	elongation factor 4	0.964	0.574213	-0.015923	0.240927	NONE
vnz_11455	30S ribosomal protein S20	1.059	0.838887	0.024896	0.0762965	NONE
vnz_11460	DNA polymerase III subunit delta	1.049	0.845719	0.0207755	0.0727739	NONE
vnz_11465	hypothetical protein	0.641	0.428138	-0.193142	0.368416	NONE
vnz_11475	acetyltransferase	1.01	0.737136	0.00432137	0.132453	NONE
vnz_11500	fatty acid-binding protein DegV	1.573	0.194068	0.196729	0.712046	NONE
vnz_11505	hypothetical protein	0.909	0.453155	-0.0414361	0.343753	NONE
vnz_11510	leucine--tRNA ligase	1.153	0.604981	0.0618293	0.218258	NONE
vnz_11520	hypothetical protein	0.625	0.261398	-0.20412	0.582698	NONE
vnz_11525	hypothetical protein	1.251	0.786719	0.0972573	0.10418	NONE
vnz_11535	transcriptional regulator	1.068	0.866451	0.0285713	0.0622561	NONE
vnz_11545	histidine phosphatase family protein	0.763	0.160531	-0.117475	0.794441	NONE
vnz_11550	ribosome silencing factor	0.733	0.130018	-0.134896	0.885997	NONE
vnz_11555	hypothetical protein	1.091	0.953633	0.0378248	0.0206189	NONE
vnz_11560	nicotinic acid mononucleotide adenylyltransferase	0.736	0.153966	-0.133122	0.812574	NONE
vnz_11565	hypothetical protein	1.188	0.871294	0.0748164	0.0598353	NONE
vnz_11570	peptidase M48	1.491	0.141496	0.173478	0.849256	NONE
vnz_11575	hypothetical protein	1.331	0.625309	0.124178	0.203905	NONE
vnz_11585	glutamate-5-semialdehyde dehydrogenase	1.033	0.937964	0.0141003	0.0278141	NONE
vnz_11590	hypothetical protein	0.836	0.271616	-0.0777937	0.566045	NONE
vnz_11595	glutamate 5-kinase	1.038	0.814062	0.0161974	0.0893426	NONE
vnz_11605	hypothetical protein	1.117	0.875633	0.0480532	0.0576779	NONE
vnz_11610	hypothetical protein	0.509	0.00410633	-0.293282	2.38655	NONE
vnz_11615	UDP-glucose 4-epimerase GalE	0.924	0.761204	-0.034328	0.118499	NONE
vnz_11620	hypothetical protein	1.804	0.112584	0.256237	0.948525	NONE
vnz_11625	CDP-glycerol:glycerophosphate glycerophosphotransferase	1.12	0.78353	0.049218	0.105944	NONE
vnz_11630	hypothetical protein	0.943	0.456978	-0.0254883	0.340105	NONE
vnz_11635	GTPase ObgE gene: obgE	1.755	0.0380336	0.244277	1.41983	NONE
vnz_11640	50S ribosomal protein L27	0.846	0.337354	-0.0726296	0.471914	NONE
vnz_11645	50S ribosomal protein L21	0.884	0.464473	-0.0535477	0.33304	NONE
vnz_11650	ribonuclease E/G	1.192	0.521926	0.0762763	0.282391	NONE
vnz_11655	radical SAM protein	1.24	0.733966	0.0934217	0.134324	NONE
vnz_11665	B12-binding domain-containing radical SAM protein	1.853	0.0931048	0.267875	1.03103	NONE
vnz_11670	metal-binding protein	1.179	0.858029	0.0715138	0.0664982	NONE
vnz_11680	penicillin-binding protein 2	1.779	0.0448421	0.250176	1.34831	NONE
vnz_11690	rod shape-determining protein MreC	0.911	0.462401	-0.0404816	0.334982	NONE
vnz_11695	rod shape-determining protein	0.995	0.975771	-0.00217692	0.0106523	NONE
vnz_11700	nucleoside-diphosphate kinase	0.856	0.493608	-0.0675262	0.306618	NONE
vnz_11710	dihydrofolate synthase	1.206	0.782578	0.0813473	0.106472	NONE
vnz_11715	rod shape-determining protein	1.452	0.495582	0.161967	0.304884	NONE
vnz_11745	valine--tRNA ligase	0.976	0.919178	-0.0105502	0.0366004	NONE
vnz_11750	hypothetical protein	0.944	0.81756	-0.025028	0.0874803	NONE
vnz_11755	ATP-dependent protease ATP-binding subunit ClpX	1.134	0.659931	0.0546131	0.180502	NONE
vnz_11760	ATP-dependent Clp protease proteolytic subunit gene: clpP	1.418	0.198836	0.151676	0.701505	NONE
vnz_11765	ATP-dependent Clp protease proteolytic subunit	1.417	0.263564	0.15137	0.579113	NONE
vnz_11770	trigger factor	1.503	0.13347	0.176959	0.874616	NONE
vnz_11790	hypothetical protein	1.267	0.706634	0.102777	0.150806	NONE
vnz_11795	GNAT family N-acetyltransferase	2.127	0.0137752	0.327767	1.8609	UP
vnz_11800	DNA glycosylase	0.912	0.460973	-0.0400052	0.336325	NONE
vnz_11805	ribose-5-phosphate isomerase	0.872	0.398399	-0.0594835	0.399682	NONE
vnz_11810	amino acid transporter	0.381	0.0546812	-0.419075	1.26216	NONE
vnz_11825	amino acid transporter	0.443	0.00272174	-0.353596	2.56515	DOWN
vnz_11830	superoxide dismutase	0.497	0.00815701	-0.303644	2.08847	DOWN
vnz_11835	disulfide bond formation protein DsbA	0.801	0.260138	-0.0963675	0.584796	NONE
vnz_11840	aminopeptidase N	0.961	0.873231	-0.0172766	0.0588707	NONE
vnz_11845	hypothetical protein	1.312	0.711633	0.117934	0.147744	NONE
vnz_11850	peptidase	0.666	0.0879886	-0.176526	1.05557	NONE
vnz_11855	NUDIX hydrolase	0.811	0.26672	-0.0909791	0.573945	NONE
vnz_11870	glyoxalase	1.585	0.271917	0.200029	0.565564	NONE
vnz_11875	hypothetical protein	1.005	0.718309	0.00216606	0.143688	NONE
vnz_11880	serine protease	0.428	0.00158584	-0.368556	2.79974	DOWN
vnz_11885	aspartate-semialdehyde dehydrogenase	1.032	0.930029	0.0136797	0.0315035	NONE
vnz_11890	aminopeptidase N	1.272	0.378399	0.104487	0.42205	NONE
vnz_11895	hypothetical protein	0.472	0.00235617	-0.326058	2.62779	DOWN
vnz_11900	allantoicase	1.099	0.932083	0.0409977	0.0305454	NONE
vnz_11905	LysR family transcriptional regulator	0.809	0.210556	-0.0920515	0.676632	NONE
vnz_11920	MarR family transcriptional regulator	1.109	0.878379	0.0449315	0.056318	NONE
vnz_11930	4-alpha-glucanotransferase	1.211	0.666154	0.0831441	0.176426	NONE
vnz_11940	hyaluronidase	1.241	0.860365	0.0937718	0.0653174	NONE
vnz_11945	endonuclease	0.808	0.302825	-0.0925886	0.518808	NONE
vnz_11950	mechanosensitive ion channel protein MscS	1.067	0.803461	0.0281644	0.0950349	NONE
vnz_11955	sugar kinase	1.172	0.934226	0.0689276	0.029548	NONE
vnz_11960	ABC transporter substrate-binding protein	0.839	0.334582	-0.076238	0.475497	NONE
vnz_11975	6-phospho-beta-glucosidase	0.987	0.688206	-0.00568285	0.162281	NONE
vnz_11980	ATPase	0.953	0.523195	-0.0209071	0.281336	NONE
vnz_11985	hypothetical protein	0.942	0.561711	-0.0259491	0.250487	NONE
vnz_11990	sugar-binding protein	1.115	0.807764	0.0472749	0.0927155	NONE
vnz_11995	hypothetical protein	1.297	0.608599	0.11294	0.215669	NONE
vnz_12005	serine/threonine protein kinase	0.825	0.296956	-0.0835461	0.527308	NONE
vnz_12010	phosphatase	0.977	0.533549	-0.0101054	0.272826	NONE
vnz_12015	hypothetical protein	1.284	0.4403	0.108565	0.356251	NONE
vnz_12020	forkhead-associated protein	1.4	0.557811	0.146128	0.253513	NONE
vnz_12025	methyltransferase	0.652	0.397667	-0.185752	0.40048	NONE
vnz_12030	globin	1.25	0.802239	0.09691	0.0956965	NONE
vnz_12035	peptide ABC transporter permease	0.393	0.00141737	-0.405607	2.84852	DOWN
vnz_12040	hypothetical protein	0.41	0.000845763	-0.387216	3.07275	DOWN
vnz_12045	ABC transporter	0.236	5.10019e-07	-0.627088	6.29241	DOWN
vnz_12055	hypothetical protein	1.082	0.785007	0.0342273	0.105127	NONE
vnz_12065	energy-dependent translational throttle protein EttA	1.204	0.497059	0.0806265	0.303592	NONE
vnz_12070	hypothetical protein	0.439	0.0967648	-0.357535	1.01428	NONE
vnz_12095	peptidase	0.046	1e-17	-1.33724	17	DOWN
vnz_12105	ATP-binding protein	2.362	0.113138	0.37328	0.946393	NONE
vnz_12110	ATP-binding protein	2.055	0.0748586	0.312812	1.12576	NONE
vnz_12185	XRE family transcriptional regulator	1.019	0.649962	0.00817418	0.187112	NONE
vnz_12190	NUDIX hydrolase	1.029	0.722034	0.0124154	0.141442	NONE
vnz_12195	phosphohydrolase	1.108	0.868427	0.0445398	0.0612667	NONE
vnz_12200	GntR family transcriptional regulator	1.078	0.896372	0.0326188	0.0475119	NONE
vnz_12205	hypothetical protein	1.086	0.96715	0.0358298	0.0145061	NONE
vnz_12240	50S ribosomal protein L33	1.273	0.77803	0.104828	0.109004	NONE
vnz_12245	2-phosphosulfolactate phosphatase	0.637	0.0654771	-0.195861	1.18391	NONE
vnz_12250	endonuclease	1.39	0.552785	0.143015	0.257444	NONE
vnz_12260	Tat pathway signal protein	1.591	0.090749	0.20167	1.04216	NONE
vnz_12270	hypothetical protein	1.17	0.923226	0.0681859	0.0346919	NONE
vnz_12280	potassium-transporting ATPase subunit B	0.351	0.0183723	-0.454693	1.73584	DOWN
vnz_12295	urate oxidase	1.571	0.358967	0.196176	0.444946	NONE
vnz_12310	transposase	1.79	0.101147	0.252853	0.995049	NONE
vnz_12315	transcriptional regulator	1.256	0.715878	0.0989896	0.145161	NONE
vnz_12320	hypothetical protein	1.526	0.425058	0.183555	0.371551	NONE
vnz_12330	hypothetical protein	0.903	0.465269	-0.0443122	0.332296	NONE
vnz_12335	hypothetical protein	0.411	0.000607827	-0.386158	3.21622	DOWN
vnz_12345	ABC transporter ATP-binding protein	1.162	0.876754	0.0652061	0.0571223	NONE
vnz_12350	methylmalonate-semialdehyde dehydrogenase (acylating)	0.848	0.535299	-0.0716041	0.271403	NONE
vnz_12355	3D-(3,5/4)-trihydroxycyclohexane-1,2-dione acylhydrolase (decyclizing)	1.286	0.508239	0.109241	0.293932	NONE
vnz_12360	5-deoxy-glucuronate isomerase	1.259	0.551359	0.100026	0.258565	NONE
vnz_12365	5-dehydro-2-deoxygluconokinase	1.428	0.403547	0.154728	0.394106	NONE
vnz_12370	2-keto-myo-inositol dehydratase	1.17	0.875549	0.0681859	0.0577197	NONE
vnz_12380	hypothetical protein	3.139	0.000280441	0.496791	3.55216	UP
vnz_12390	TetR family transcriptional regulator	1.681	0.286943	0.225568	0.542204	NONE
vnz_12400	copper-transporting ATPase	0.999	0.64392	-0.000434512	0.191168	NONE
vnz_12405	carbonate dehydratase	0.776	0.208071	-0.110138	0.681788	NONE
vnz_12410	citrate (Si)-synthase	0.897	0.678814	-0.0472076	0.168249	NONE
vnz_12415	helicase	0.871	0.589327	-0.0599818	0.229643	NONE
vnz_12420	antitoxin VapB6	0.872	0.352966	-0.0594835	0.452267	NONE
vnz_12425	VapC toxin family PIN domain ribonuclease	0.828	0.269549	-0.0819697	0.569363	NONE
vnz_12435	dihydrodipicolinate synthase family protein	1.304	0.724981	0.115278	0.139673	NONE
vnz_12440	oxidoreductase	0.749	0.426575	-0.125518	0.370005	NONE
vnz_12445	LacI family transcriptional regulator	1.289	0.619348	0.110253	0.208065	NONE
vnz_12450	hypothetical protein	1.362	0.569059	0.134177	0.244843	NONE
vnz_12455	S9 family peptidase	1.204	0.923357	0.0806265	0.0346304	NONE
vnz_12460	phosphotransferase	2.167	0.038033	0.335859	1.41984	UP
vnz_12470	LysR family transcriptional regulator	1.177	0.914929	0.0707765	0.0386124	NONE
vnz_12475	beta-N-acetylhexosaminidase	1.223	0.757979	0.0874265	0.120343	NONE
vnz_12480	aminopeptidase	0.811	0.432568	-0.0909791	0.363946	NONE
vnz_12485	hypothetical protein	1.111	0.888858	0.0457141	0.0511674	NONE
vnz_12495	ABC transporter ATP-binding protein	1.098	0.849495	0.0406023	0.0708391	NONE
vnz_12500	acetolactate synthase	1.293	0.346059	0.111599	0.46085	NONE
vnz_12505	agmatinase	0.781	0.354624	-0.107349	0.450232	NONE
vnz_12515	hypothetical protein	1.135	0.991672	0.0549959	0.00363192	NONE
vnz_12520	hypothetical protein	0.929	0.716551	-0.0319843	0.144753	NONE
vnz_12525	transcriptional regulator	0.663	0.0846794	-0.178486	1.07222	NONE
vnz_12530	acyl-CoA dehydrogenase	0.946	0.768573	-0.0241089	0.114315	NONE
vnz_12535	acyl-CoA thioesterase II	0.932	0.579136	-0.0305841	0.237219	NONE
vnz_12540	cation transporter	0.73	0.40013	-0.136677	0.397798	NONE
vnz_12545	phosphatase	0.924	0.579771	-0.034328	0.236743	NONE
vnz_12550	TetR family transcriptional regulator	1.217	0.830594	0.0852906	0.0806112	NONE
vnz_12555	methylcrotonoyl-CoA carboxylase	0.777	0.344289	-0.109579	0.463077	NONE
vnz_12560	acetyl/propionyl-CoA carboxylase subuit alpha	1.342	0.481686	0.127753	0.317236	NONE
vnz_12565	hydroxymethylglutaryl-CoA lyase	1.112	0.702063	0.0461048	0.153624	NONE
vnz_12570	acyl-CoA dehydrogenase	0.774	0.337168	-0.111259	0.472154	NONE
vnz_12575	NADPH-dependent ferric siderophore reductase	0.576	0.0236224	-0.239578	1.62668	NONE
vnz_12580	pyridoxal-dependent decarboxylase	1.006	0.662245	0.00259798	0.178981	NONE
vnz_12585	alcaligin biosynthesis protein	0.842	0.286701	-0.0746879	0.542571	NONE
vnz_12590	GNAT family N-acetyltransferase	0.741	0.153189	-0.130182	0.814774	NONE
vnz_12595	IucA/IucC family protein	0.597	0.0322596	-0.224026	1.49134	NONE
vnz_12600	beta-N-acetylhexosaminidase	1.038	0.903661	0.0161974	0.0439943	NONE
vnz_12605	hypothetical protein	1.704	0.238101	0.23147	0.62324	NONE
vnz_12610	glutamine--fructose-6-phosphate aminotransferase	1.675	0.0584069	0.224015	1.23354	NONE
vnz_12620	universal stress protein UspA	1.331	0.653637	0.124178	0.184663	NONE
vnz_12630	AraC family transcriptional regulator, adpA	0.998	0.706784	-0.000869459	0.150713	NONE
vnz_12635	oligoribonuclease	1.222	0.541409	0.0870712	0.266475	NONE
vnz_12645	xyloglucanase	0.09	1e-17	-1.04576	17	DOWN
vnz_12665	aspartate-alanine antiporter	1.001	0.791052	0.000434077	0.101795	NONE
vnz_12670	aspartate-alanine antiporter	0.605	0.223024	-0.218245	0.651649	NONE
vnz_12675	aspartate 4-decarboxylase	0.992	0.643518	-0.00348833	0.19144	NONE
vnz_12685	two-component sensor histidine kinase	0.554	0.00963359	-0.25649	2.01621	NONE
vnz_12690	DNA-binding response regulator	0.752	0.166374	-0.123782	0.778915	NONE
vnz_12700	spermine synthase	0.997	0.634399	-0.00130484	0.197637	NONE
vnz_12705	hypothetical protein	0.658	0.446321	-0.181774	0.350353	NONE
vnz_12710	transcriptional regulator	0.903	0.447506	-0.0443122	0.349201	NONE
vnz_12715	histidine phosphatase family protein	1.038	0.700011	0.0161974	0.154895	NONE
vnz_12725	hypothetical protein	1.272	0.653925	0.104487	0.184472	NONE
vnz_12730	hypothetical protein	1.229	0.734465	0.0895519	0.134029	NONE
vnz_12735	helicase	1.225	0.82017	0.0881361	0.0860959	NONE
vnz_12740	hypothetical protein	1.23	0.734312	0.0899051	0.13412	NONE
vnz_12745	hypothetical protein	2.095	0.0663794	0.321184	1.17797	NONE
vnz_12755	peptidase M6	3.516	0.0299674	0.546049	1.52335	UP
vnz_12760	histidine kinase	1.236	0.855861	0.0920185	0.0675968	NONE
vnz_12765	glycoside hydrolase	1.054	0.749082	0.0228406	0.125471	NONE
vnz_12770	alkanal monooxygenase	1.324	0.541534	0.121888	0.266374	NONE
vnz_12785	DNA-binding response regulator	1.035	0.687622	0.0149403	0.16265	NONE
vnz_12790	sensor histidine kinase	1.115	0.983072	0.0472749	0.00741466	NONE
vnz_12795	acyl-CoA synthetase	1.57	0.462909	0.1959	0.334504	NONE
vnz_12800	chitin-binding protein	1.064	0.950822	0.0269416	0.0219009	NONE
vnz_12805	membrane protease subunit	3.266	0.00259254	0.514016	2.58627	UP
vnz_12810	hypothetical protein	0.368	2.99421e-05	-0.434152	4.52372	DOWN
vnz_12825	hypothetical protein	1.177	0.920574	0.0707765	0.0359413	NONE
vnz_12830	HAD family hydrolase	1.305	0.542033	0.115611	0.265975	NONE
vnz_12835	nucleotide pyrophosphatase	107.282	1e-17	2.03053	17	UP
vnz_12840	2-aminoethylphosphonate ABC transporter substrate-binding protein	184.346	1e-17	2.26563	17	UP
vnz_12855	2-aminoethylphosphonate ABC transport system ATP-binding subunit PhnT	102.273	1e-17	2.00976	17	UP
vnz_12860	haloacid dehalogenase	41.891	1e-17	1.62212	17	UP
vnz_12865	FAD-dependent oxidoreductase	42.686	1e-17	1.63029	17	UP
vnz_12870	GntR family transcriptional regulator	2.006	0.0424255	0.302331	1.37237	UP
vnz_12875	hypothetical protein	1.257	0.799185	0.0993353	0.0973528	NONE
vnz_12880	hypothetical protein	1.085	0.847446	0.0354297	0.071888	NONE
vnz_12885	oxidoreductase	1.299	0.739204	0.113609	0.131236	NONE
vnz_12890	hypothetical protein	0.812	0.473816	-0.090444	0.32439	NONE
vnz_12895	peptidase	0.398	0.000111153	-0.400117	3.95408	DOWN
vnz_12900	2-hydroxyhepta-2,4-diene-1,7-dioate isomerase	0.948	0.461285	-0.0231917	0.33603	NONE
vnz_12915	ArsR family transcriptional regulator	0.721	0.129404	-0.142065	0.888053	NONE
vnz_12935	preprotein translocase subunit SecA	0.149	5.48428e-12	-0.826814	11.2609	DOWN
vnz_12940	hypothetical protein	1.37	0.363083	0.136721	0.439994	NONE
vnz_12950	hypothetical protein	0.619	0.0489301	-0.208309	1.31042	NONE
vnz_12955	methionine ABC transporter ATP-binding protein	1.575	0.315804	0.197281	0.500582	NONE
vnz_12980	chaperonin	0.696	0.121001	-0.157391	0.917212	NONE
vnz_12985	hypothetical protein	0.705	0.100842	-0.151811	0.996359	NONE
vnz_12990	peroxiredoxin	1.057	0.827202	0.024075	0.0823885	NONE
vnz_12995	MFS transporter	0.509	0.129348	-0.293282	0.88824	NONE
vnz_13010	non-canonical purine NTP pyrophosphatase, RdgB/HAM1 family	1.295	0.635768	0.11227	0.196701	NONE
vnz_13015	hypothetical protein	1.132	0.978843	0.0538464	0.00928701	NONE
vnz_13020	ribonuclease PH	0.856	0.392106	-0.0675262	0.406596	NONE
vnz_13025	PTS sugar transporter	0.903	0.412549	-0.0443122	0.384524	NONE
vnz_13030	PTS lactose transporter subunit IIC	0.696	0.372444	-0.157391	0.428939	NONE
vnz_13035	PTS lactose transporter subunit IIC	0.847	0.653914	-0.0721166	0.184479	NONE
vnz_13040	MBL fold metallo-hydrolase	0.779	0.216881	-0.108463	0.663779	NONE
vnz_13045	hypothetical protein	1.873	0.158925	0.272538	0.798808	NONE
vnz_13050	cysteine synthase B gene: cysM	0.885	0.388926	-0.0530567	0.410133	NONE
vnz_13055	molybdopterin synthase sulfur carrier subunit	1.022	0.770392	0.0094509	0.113288	NONE
vnz_13060	histidinol phosphatase	1.219	0.885015	0.0860037	0.0530493	NONE
vnz_13070	hypothetical protein	1.585	0.153375	0.200029	0.814246	NONE
vnz_13075	diguanylate cyclase	1.7	0.285884	0.230449	0.54381	NONE
vnz_13080	AraC family transcriptional regulator	1.157	0.978462	0.0633334	0.00945599	NONE
vnz_13085	peptidase	0.55	0.01408	-0.259637	1.8514	NONE
vnz_13090	proline-specific permease ProY gene: proY	0.006	1e-17	-2.22185	17	DOWN
vnz_13095	hypothetical protein	1.025	0.708942	0.0107239	0.14939	NONE
vnz_13100	ATP-dependent Clp protease adapter ClpS	1.237	0.84984	0.0923697	0.0706629	NONE
vnz_13105	nicotinate phosphoribosyltransferase	0.814	0.29795	-0.0893756	0.525856	NONE
vnz_13110	nicotinamidase	1.124	0.967563	0.0507663	0.0143207	NONE
vnz_13120	protease	0.719	0.217216	-0.143271	0.663109	NONE
vnz_13140	sporulation protein SsgA	21.615	1.53036e-09	1.33476	8.81521	UP
vnz_13145	FAD-binding oxidoreductase	1.005	0.847522	0.00216606	0.0718489	NONE
vnz_13155	4-hydroxyphenylpyruvate dioxygenase	0.474	0.00307668	-0.324222	2.51192	DOWN
vnz_13160	AsnC family transcriptional regulator	0.805	0.210844	-0.0942041	0.67604	NONE
vnz_13165	transcriptional regulator	1.498	0.323287	0.175512	0.490411	NONE
vnz_13180	hypothetical protein	1.444	0.405408	0.159567	0.392108	NONE
vnz_13185	IclR family transcriptional regulator	0.857	0.330984	-0.0670192	0.480194	NONE
vnz_13190	hypothetical protein	1.407	0.510767	0.148294	0.291777	NONE
vnz_13195	death-on-curing family protein	1.624	0.219009	0.210586	0.659538	NONE
vnz_13200	CopG family transcriptional regulator	1.414	0.536794	0.150449	0.270192	NONE
vnz_13215	hypothetical protein	1.62	0.18453	0.209515	0.733932	NONE
vnz_13220	hypothetical protein	2.657	0.000302784	0.424392	3.51887	UP
vnz_13225	hypothetical protein	3.691	0.000445935	0.567144	3.35073	UP
vnz_13230	serine/threonine protein kinase	1.588	0.461398	0.20085	0.335924	NONE
vnz_13235	hypothetical protein	1.265	0.804216	0.102091	0.0946274	NONE
vnz_13240	serine/threonine protein kinase	1.04	0.712172	0.0170333	0.147415	NONE
vnz_13245	hypothetical protein	1.201	0.569813	0.079543	0.244268	NONE
vnz_13250	hypothetical protein	1.088	0.829765	0.0366289	0.0810449	NONE
vnz_13255	hypothetical protein	1.588	0.476702	0.20085	0.321753	NONE
vnz_13260	type VII secretion-associated serine protease mycosin	1.273	0.628053	0.104828	0.202004	NONE
vnz_13265	collagen alpha 1(II) chain precursor	2.292	0.0186444	0.360215	1.72945	UP
vnz_13270	hypothetical protein	2.285	0.0139539	0.358886	1.85531	UP
vnz_13275	oxidoreductase	1.192	0.830801	0.0762763	0.0805032	NONE
vnz_13280	xanthine dehydrogenase	1.222	0.800201	0.0870712	0.0968008	NONE
vnz_13285	dehydrogenase	1.465	0.464759	0.165838	0.332772	NONE
vnz_13290	beta-N-acetylhexosaminidase	0.957	0.608611	-0.0190881	0.21566	NONE
vnz_13305	ABC transporter substrate-binding protein	1.114	0.917122	0.0468852	0.0375728	NONE
vnz_13310	hypothetical protein	1.288	0.553726	0.109916	0.256705	NONE
vnz_13315	hypothetical protein	0.889	0.438403	-0.0510982	0.358126	NONE
vnz_13320	UDP-N-acetylglucosamine 1-carboxyvinyltransferase	0.949	0.832879	-0.0227338	0.0794181	NONE
vnz_13325	integration host factor	0.958	0.865884	-0.0186345	0.0625404	NONE
vnz_13330	NAD-dependent malic enzyme	1.037	0.899845	0.0157788	0.0458323	NONE
vnz_13335	helicase	1.244	0.600414	0.0948204	0.221549	NONE
vnz_13340	uroporphyrinogen-III synthase	1.066	0.819891	0.0277572	0.0862436	NONE
vnz_13345	MFS transporter	0.493	0.0363364	-0.307153	1.43966	DOWN
vnz_13350	LysR family transcriptional regulator	1.17	0.985399	0.0681859	0.00638806	NONE
vnz_13365	SsrA-binding protein	1.228	0.833889	0.0891984	0.0788918	NONE
vnz_13370	peptidase S41	1.454	0.474005	0.162564	0.324217	NONE
vnz_13375	cell division protein FtsX	0.622	0.0253204	-0.20621	1.59653	NONE
vnz_13380	cell division ATP-binding protein FtsE	0.891	0.422506	-0.0501223	0.374167	NONE
vnz_13395	peptide chain release factor 2	1.477	0.151273	0.16938	0.82024	NONE
vnz_13400	serine/threonine protein kinase	1.121	0.887872	0.0496056	0.0516498	NONE
vnz_13405	serine/threonine protein kinase	1.064	0.917406	0.0269416	0.0374386	NONE
vnz_13410	hypothetical protein	1.2	0.627103	0.0791812	0.202661	NONE
vnz_13415	sugar ABC transporter substrate-binding protein	1.026	0.866749	0.0111474	0.0621069	NONE
vnz_13420	ABC transporter permease	1.777	0.189553	0.249687	0.722269	NONE
vnz_13425	sugar ABC transporter permease	0.803	0.516877	-0.0952845	0.286612	NONE
vnz_13430	TetR family transcriptional regulator	0.688	0.0688333	-0.162412	1.1622	NONE
vnz_13450	hypothetical protein	1.453	0.374635	0.162266	0.426392	NONE
vnz_13455	hypothetical protein	1.225	0.838795	0.0881361	0.0763443	NONE
vnz_13460	NAD-glutamate dehydrogenase	0.909	0.716752	-0.0414361	0.144631	NONE
vnz_13465	peptidase	1.117	0.894847	0.0480532	0.0482514	NONE
vnz_13470	phosphatase	0.7	0.094266	-0.154902	1.02564	NONE
vnz_13475	hypothetical protein	1.179	0.866569	0.0715138	0.062197	NONE
vnz_13485	preprotein translocase subunit SecA	1.114	0.697425	0.0468852	0.156502	NONE
vnz_13495	cytoplasmic protein	1.106	0.974568	0.0437551	0.011188	NONE
vnz_13500	DNA-binding response regulator	1.428	0.419112	0.154728	0.37767	NONE
vnz_13505	ribosomal subunit interface protein	1.114	0.814151	0.0468852	0.0892951	NONE
vnz_13515	hypothetical protein	0.385	0.00016076	-0.414539	3.79382	DOWN
vnz_13520	two-component sensor histidine kinase	0.268	8.1574e-07	-0.571865	6.08845	DOWN
vnz_13525	DNA-binding response regulator, mtrA	0.003	1e-17	-2.52288	17	DOWN
vnz_13530	hypothetical protein	0.606	0.107253	-0.217527	0.969591	NONE
vnz_13535	hypothetical protein	1.187	0.95085	0.0744507	0.0218879	NONE
vnz_13540	hypothetical protein	1.236	0.849883	0.0920185	0.0706408	NONE
vnz_13545	AAA family ATPase	1.069	0.895092	0.0289777	0.0481324	NONE
vnz_13550	hypothetical protein	0.665	0.0781594	-0.177178	1.10702	NONE
vnz_13555	hypothetical protein	1.814	0.157745	0.258637	0.802045	NONE
vnz_13580	hypothetical protein	0.659	0.362522	-0.181115	0.440665	NONE
vnz_13585	hypothetical protein	0.723	0.34239	-0.140862	0.465479	NONE
vnz_13590	hypothetical protein	1.336	0.611434	0.125806	0.21365	NONE
vnz_13595	adenosylhomocysteinase	1.362	0.464493	0.134177	0.333021	NONE
vnz_13600	cation transporter	0.87	0.317516	-0.0604807	0.498234	NONE
vnz_13605	mannose-6-phosphate isomerase, class I	0.758	0.138315	-0.120331	0.859131	NONE
vnz_13610	mannose-6-phosphate isomerase	1.241	0.798825	0.0937718	0.0975483	NONE
vnz_13615	hypothetical protein	1.047	0.985625	0.0199467	0.00628823	NONE
vnz_13620	phosphomannomutase/phosphoglucomutase	0.983	0.884806	-0.00744648	0.0531518	NONE
vnz_13625	hypothetical protein	1.078	0.775537	0.0326188	0.110398	NONE
vnz_13630	hypothetical protein	1.1	0.891043	0.0413927	0.0501013	NONE
vnz_13635	hypothetical protein	1.224	0.545914	0.0877814	0.262876	NONE
vnz_13640	family 2 glycosyl transferase	0.907	0.464659	-0.0423927	0.332866	NONE
vnz_13645	transcription factor WhiB	1.757	0.169725	0.244772	0.770254	NONE
vnz_13655	2-phospho-L-lactate transferase	1.1	0.984854	0.0413927	0.00662806	NONE
vnz_13660	coenzyme F420-0:L-glutamate ligase	1.104	0.94403	0.0429691	0.0250142	NONE
vnz_13665	3-methyladenine DNA glycosylase	1.05	0.945775	0.0211893	0.0242123	NONE
vnz_13670	GDP-mannose pyrophosphorylase	1.739	0.191088	0.2403	0.718766	NONE
vnz_13675	N-acetylmuramoyl-L-alanine amidase	4.537	0.00457982	0.656769	2.33915	UP
vnz_13680	TIGR03089 family protein	1.065	0.975166	0.0273496	0.0109214	NONE
vnz_13685	LytR family transcriptional regulator	1.424	0.301747	0.15351	0.520357	NONE
vnz_13690	LytR family transcriptional regulator	1.413	0.314327	0.150142	0.502618	NONE
vnz_13695	transcriptional regulator	2.482	0.00190074	0.394802	2.72108	UP
vnz_13700	glycosyl transferase family 2	1.334	0.669299	0.125156	0.17438	NONE
vnz_13705	LytR family transcriptional regulator	2.892	0.0693351	0.461198	1.15905	NONE
vnz_13710	acyl-CoA thioesterase	1.328	0.589943	0.123198	0.22919	NONE
vnz_13715	transcriptional regulator	1.176	0.862143	0.0704073	0.0644208	NONE
vnz_13725	UDP-glucose 6-dehydrogenase	0.885	0.560418	-0.0530567	0.251488	NONE
vnz_13730	hypothetical protein	0.949	0.752969	-0.0227338	0.123223	NONE
vnz_13735	membrane dipeptidase	1.37	0.485756	0.136721	0.313582	NONE
vnz_13740	5-(carboxyamino)imidazole ribonucleotide mutase	0.995	0.69654	-0.00217692	0.157054	NONE
vnz_13745	5-(carboxyamino)imidazole ribonucleotide synthase	1.078	0.788638	0.0326188	0.103123	NONE
vnz_13755	two-component sensor histidine kinase	1.53	0.252756	0.184691	0.597299	NONE
vnz_13760	DNA-binding response regulator	0.977	0.64291	-0.0101054	0.19185	NONE
vnz_13765	MFS transporter	0.39	0.0950426	-0.408935	1.02208	NONE
vnz_13770	hypothetical protein	1.531	0.277291	0.184975	0.557064	NONE
vnz_13790	ATP-binding protein	1.065	0.764048	0.0273496	0.116879	NONE
vnz_13795	metal ABC transporter substrate-binding protein	1.543	0.290958	0.188366	0.53617	NONE
vnz_13805	hypothetical protein	1.667	0.177129	0.221936	0.751711	NONE
vnz_13815	amino acid ABC transporter substrate-binding protein	1.137	0.933837	0.0557605	0.0297288	NONE
vnz_13820	hypothetical protein	1.784	0.129832	0.251395	0.886617	NONE
vnz_13830	hypothetical protein	1.529	0.387359	0.184407	0.411886	NONE
vnz_13835	polysaccharide deacetylase	0.928	0.450724	-0.032452	0.346089	NONE
vnz_13840	glycosyl transferase family 2	1.277	0.767976	0.106191	0.114652	NONE
vnz_13845	cellulose biosynthesis protein CelD	1.008	0.618255	0.00346053	0.208832	NONE
vnz_13850	glyoxalase	1.056	0.837226	0.0236639	0.0771571	NONE
vnz_13855	imidazolonepropionase	1.41	0.40923	0.149219	0.388033	NONE
vnz_13860	formimidoylglutamate deiminase	1.406	0.325981	0.147985	0.486807	NONE
vnz_13865	allantoate amidohydrolase	1.678	0.138953	0.224792	0.857133	NONE
vnz_13870	urocanate hydratase	2.038	0.0158162	0.309204	1.8009	UP
vnz_13875	diaminopimelate decarboxylase	1.215	0.734764	0.0845763	0.133852	NONE
vnz_13880	polyketide cyclase/dehydrase	1.472	0.437367	0.167908	0.359154	NONE
vnz_13890	hypothetical protein	2.902	0.0080507	0.462697	2.09417	UP
vnz_13895	diacylglyceryl transferase	0.812	0.358086	-0.090444	0.446013	NONE
vnz_13900	hypothetical protein	1.375	0.474288	0.138303	0.323958	NONE
vnz_13905	MurR/RpiR family transcriptional regulator	1.096	0.955545	0.0398106	0.0197489	NONE
vnz_13910	hypothetical protein	1.472	0.233131	0.167908	0.6324	NONE
vnz_13915	cystathionine beta-synthase	0.898	0.682403	-0.0467237	0.165959	NONE
vnz_13920	GDSL family lipase	1.231	0.612141	0.0902581	0.213148	NONE
vnz_13925	acetyl-CoA acetyltransferase	0.974	0.915148	-0.011441	0.0385086	NONE
vnz_13930	hypothetical protein	0.643	0.184306	-0.191789	0.73446	NONE
vnz_13935	hypothetical protein	1.162	0.998374	0.0652061	0.000706535	NONE
vnz_13940	hypothetical protein	0.943	0.45642	-0.0254883	0.340635	NONE
vnz_13945	hypothetical protein	1.009	0.979447	0.00389117	0.009019	NONE
vnz_13950	hypothetical protein	0.998	0.623407	-0.000869459	0.205228	NONE
vnz_13975	hypothetical protein	16.11	1.19254e-07	1.2071	6.92353	UP
vnz_14075	phage portal protein	1.575	0.453413	0.197281	0.343506	NONE
vnz_14080	hypothetical protein	4.044	0.000711349	0.606811	3.14792	UP
vnz_14085	hypothetical protein	2.024	0.0756715	0.306211	1.12107	NONE
vnz_14090	hypothetical protein	6.963	5.25715e-05	0.842796	4.27925	UP
vnz_14095	hypothetical protein	5.51	1.21334e-08	0.741152	7.91602	UP
vnz_14100	hypothetical protein	4.302	6.23123e-05	0.63367	4.20543	UP
vnz_14105	head-tail adaptor protein	2.387	0.151148	0.377852	0.820597	NONE
vnz_14115	hypothetical protein	2.093	0.205844	0.320769	0.686462	NONE
vnz_14125	hypothetical protein	3.141	0.00261388	0.497068	2.58271	UP
vnz_14130	hypothetical protein	4.915	1.09225e-06	0.691524	5.96168	UP
vnz_14140	hypothetical protein	2.603	0.0256416	0.415474	1.59106	UP
vnz_14145	hypothetical protein	1.705	0.393545	0.231724	0.405005	NONE
vnz_14155	N-acetylmuramoyl-L-alanine amidase	2.221	0.0219023	0.346549	1.65951	UP
vnz_14160	hypothetical protein	2.52	0.0150003	0.401401	1.8239	UP
vnz_14165	hypothetical protein	3.834	0.0194089	0.583652	1.712	UP
vnz_14175	DNA-binding protein	1.284	0.648696	0.108565	0.187959	NONE
vnz_14190	hypothetical protein	1.452	0.475947	0.161967	0.322441	NONE
vnz_14205	site-specific integrase	0.89	0.359073	-0.05061	0.444817	NONE
vnz_14215	ABC transporter	1.117	0.897512	0.0480532	0.0469596	NONE
vnz_14220	ABC transporter	1.755	0.16927	0.244277	0.771419	NONE
[truncated: 3,218 more rows]

## Sheet: Mutant v WT on R2YE
Accession	Description	Abundance Ratio: (R2YE DeltamtrA) / (R2YE WT)	Abundance Ratio P-Value: (R2YE DeltamtrA) / (R2YE WT)	logratio	logP	Change
vnz_00005	transcriptional regulator	1.1	0.966803	0.0413927	0.0146621	NONE
vnz_00040	polyketide cyclase	1.159	0.786063	0.0640834	0.104543	NONE
vnz_00045	FAD-dependent oxidoreductase	1.095	0.991394	0.0394141	0.00375367	NONE
vnz_00055	RNA polymerase	1.281	0.64105	0.107549	0.193108	NONE
vnz_00070	GNAT family N-acetyltransferase	1.206	0.796026	0.0813473	0.0990728	NONE
vnz_00075	serine/threonine protein kinase	1.272	0.609197	0.104487	0.215242	NONE
vnz_00080	calcium-binding protein	0.723	0.102999	-0.140862	0.987169	NONE
vnz_00090	hypothetical protein	0.881	0.586567	-0.0550241	0.231682	NONE
vnz_00110	TetR family transcriptional regulator	1.181	0.775709	0.0722499	0.110301	NONE
vnz_00115	enoyl-CoA hydratase	1.27	0.563888	0.103804	0.248807	NONE
vnz_00120	LysR family transcriptional regulator	1.275	0.650787	0.10551	0.186561	NONE
vnz_00135	hypothetical protein	0.58	0.086136	-0.236572	1.06482	NONE
vnz_00140	hypothetical protein	0.771	0.159379	-0.112946	0.797568	NONE
vnz_00145	hypothetical protein	1.55	0.287854	0.190332	0.540828	NONE
vnz_00155	hypothetical protein	1.24	0.748961	0.0934217	0.125541	NONE
vnz_00165	glyoxalase	1.277	0.572364	0.106191	0.242328	NONE
vnz_00170	hypothetical protein	1.209	0.721138	0.0824263	0.141982	NONE
vnz_00175	TIGR03086 family protein	1.476	0.322591	0.169086	0.491348	NONE
vnz_00195	LacI family transcriptional regulator	1.03	0.884267	0.0128372	0.0534166	NONE
vnz_00205	aminoglycoside phosphotransferase	2.028	0.0214745	0.307068	1.66808	UP
vnz_00215	NADPH:quinone reductase	1.141	0.855166	0.0572856	0.0679498	NONE
vnz_00220	hypothetical protein	0.679	0.078402	-0.16813	1.10567	NONE
vnz_00225	polyprenyl synthetase	0.603	0.0307036	-0.219683	1.51281	NONE
vnz_00230	polyprenyl synthetase	0.72	0.217354	-0.142668	0.662832	NONE
vnz_00235	hypothetical protein	0.576	0.00679944	-0.239578	2.16753	NONE
vnz_00250	cold shock domain protein CspD	1.016	0.781671	0.00689371	0.106976	NONE
vnz_00255	hypothetical protein	0.783	0.323304	-0.106238	0.490389	NONE
vnz_00260	anti-sigma factor	1.517	0.420304	0.180986	0.376437	NONE
vnz_00275	serine protease	2.347	0.0016957	0.370513	2.77065	UP
vnz_00285	polyketide cyclase	1.042	0.853797	0.0178677	0.0686452	NONE
vnz_00290	amidohydrolase	0.883	0.454127	-0.0540393	0.342823	NONE
vnz_00300	aldo/keto reductase	1.081	0.952771	0.0338257	0.0210117	NONE
vnz_00305	short-chain dehydrogenase	1.077	0.907254	0.0322157	0.0422712	NONE
vnz_00310	fuconate dehydratase	1.21	0.78649	0.0827854	0.104307	NONE
vnz_00315	GntR family transcriptional regulator	1.149	0.857557	0.06032	0.0667369	NONE
vnz_00320	lyase precursor	1.214	0.72934	0.0842187	0.13707	NONE
vnz_00325	alpha-L-fucosidase	1.418	0.308348	0.151676	0.510958	NONE
vnz_00335	5-dehydro-4-deoxyglucarate dehydratase	1.589	0.379083	0.201124	0.421265	NONE
vnz_00350	sugar-binding protein	1.53	0.213897	0.184691	0.669796	NONE
vnz_00355	oxidoreductase	1.723	0.222949	0.236285	0.651794	NONE
vnz_00360	2-hydroxyhepta-2,4-diene-1,7-dioate isomerase	1.419	0.431165	0.151982	0.365357	NONE
vnz_00365	GDSL family lipase	1.103	0.99974	0.0425755	0.000112858	NONE
vnz_00370	calcium-binding protein	0.649	0.049333	-0.187755	1.30686	NONE
vnz_00375	D-alanyl-D-alanine carboxypeptidase	0.587	0.0946697	-0.231362	1.02379	NONE
vnz_00380	2'-5' RNA ligase	1.255	0.612044	0.0986437	0.213217	NONE
vnz_00385	4a-hydroxytetrahydrobiopterin dehydratase	0.989	0.713752	-0.00480371	0.146453	NONE
vnz_00390	class A beta-lactamase	1.077	0.988336	0.0322157	0.00509532	NONE
vnz_00395	UDP-N-acetylmuramoyl-tripeptide--D-alanyl-D- alanine ligase	1.184	0.837769	0.0733517	0.0768756	NONE
vnz_00400	mini-circle protein	1.532	0.139888	0.185259	0.85422	NONE
vnz_00405	hypothetical protein	0.578		-0.238072	#VALUE!	#VALUE!
vnz_00410	hypothetical protein	1.216	0.768194	0.0849336	0.114529	NONE
vnz_00440	HxlR family transcriptional regulator	1.136	0.906722	0.0553783	0.042526	NONE
vnz_00445	hypothetical protein	0.725	0.071831	-0.139662	1.14369	NONE
vnz_00450	hydrolase	1.647	0.0931287	0.216694	1.03092	NONE
vnz_00455	FAD-dependent oxidoreductase	1.063	0.850524	0.0265333	0.0703135	NONE
vnz_00470	dynein regulation protein LC7	1.227	0.722464	0.0888446	0.141184	NONE
vnz_00480	hypothetical protein	1.682	0.0753096	0.225826	1.12315	NONE
vnz_00485	thiol reductase thioredoxin	1.167	0.857445	0.0670709	0.0667936	NONE
vnz_00490	hypothetical protein	0.814	0.449843	-0.0893756	0.346939	NONE
vnz_00495	alpha/beta hydrolase	1.946	0.0176633	0.289143	1.75293	NONE
vnz_00520	hypothetical protein	1.213	0.770885	0.0838608	0.11301	NONE
vnz_00525	cation-binding protein	1.07	0.941341	0.0293838	0.026253	NONE
vnz_00530	3-oxoacyl-ACP reductase	1.009	0.702886	0.00389117	0.153115	NONE
vnz_00535	NADPH:quinone reductase	1.309	0.545983	0.11694	0.262821	NONE
vnz_00540	AraC family transcriptional regulator	0.949	0.664286	-0.0227338	0.177645	NONE
vnz_00545	dihydrofolate reductase	1.038	0.832581	0.0161974	0.0795732	NONE
vnz_00555	glycine/betaine ABC transporter substrate-binding protein	0.808	0.233376	-0.0925886	0.631944	NONE
vnz_00565	glycine/betaine ABC transporter ATP-binding protein	0.965	0.757132	-0.0154727	0.120828	NONE
vnz_00570	oxidoreductase	1.53	0.217556	0.184691	0.66243	NONE
vnz_00575	betaine-aldehyde dehydrogenase	1.316	0.508676	0.119256	0.293559	NONE
vnz_00580	PRC domain containing protein	1.086	0.989331	0.0358298	0.00465834	NONE
vnz_00595	aldo/keto reductase	1.282	0.495102	0.107888	0.305306	NONE
vnz_00605	hypothetical protein	1.359	0.403694	0.133219	0.393948	NONE
vnz_00610	hypothetical protein	2.92	7.48711e-05	0.465383	4.12569	UP
vnz_00620	RNA polymerase subunit sigma-70	1.162	0.870923	0.0652061	0.0600202	NONE
vnz_00625	hypothetical protein	1.49	0.278351	0.173186	0.555407	NONE
vnz_00630	GNAT family N-acetyltransferase	1.15	0.881653	0.0606978	0.0547023	NONE
vnz_00635	glyoxalase	1.045	0.870359	0.0191163	0.0603017	NONE
vnz_00640	catalase	1.527	0.16719	0.183839	0.77679	NONE
vnz_00645	mechanosensitive ion channel protein	1.33	0.507781	0.123852	0.294323	NONE
vnz_00650	glutathione-dependent reductase	1.153	0.817153	0.0618293	0.0876966	NONE
vnz_00655	ribonuclease BN	1.184	0.826876	0.0733517	0.0825594	NONE
vnz_00660	hypothetical protein	1.037	0.845011	0.0157788	0.0731375	NONE
vnz_00670	hypothetical protein	0.893	0.321624	-0.0491485	0.492652	NONE
vnz_00685	hypothetical protein	0.531	0.0548486	-0.274905	1.26083	NONE
vnz_00695	hypothetical protein	1.198	0.762702	0.0784568	0.117645	NONE
vnz_00710	mycothione reductase	1.297	0.475155	0.11294	0.323164	NONE
vnz_00715	flavin oxidoreductase	1.313	0.497566	0.118265	0.303149	NONE
vnz_00720	MarR family transcriptional regulator	1.019	0.761271	0.00817418	0.118461	NONE
vnz_00725	12-oxophytodienoate reductase	0.635	0.0460987	-0.197226	1.33631	NONE
vnz_00735	transcriptional regulator	2.223	0.0128947	0.346939	1.88959	UP
vnz_00740	DNA-binding response regulator	1.112	0.997606	0.0461048	0.00104097	NONE
vnz_00750	TetR family transcriptional regulator	1.339	0.490611	0.126781	0.309263	NONE
vnz_00755	amidase	0.8	0.273475	-0.09691	0.563083	NONE
vnz_00760	ABC transporter substrate-binding protein	0.672	0.0574653	-0.172631	1.24059	NONE
vnz_00770	histidinol phosphatase	1.793	0.21717	0.25358	0.663201	NONE
vnz_00775	ABC transporter	2.048	0.0197169	0.31133	1.70516	UP
vnz_00785	ABC transporter substrate-binding protein	3.834	2.34246e-06	0.583652	5.63033	UP
vnz_00790	pentalenene synthase	0.994	0.720117	-0.00261362	0.142597	NONE
vnz_00795	CoA transferase	6.658	1.34956e-10	0.823344	9.86981	UP
vnz_00800	acyl-CoA dehydrogenase	2.684	0.00100717	0.428783	2.9969	UP
vnz_00805	sugar ABC transporter permease	1.597	0.180448	0.203305	0.743649	NONE
vnz_00810	arabinose ABC transporter permease	3.998	7.23727e-06	0.601843	5.14043	UP
vnz_00835	oxidoreductase	2.269	0.0107123	0.355834	1.97012	UP
vnz_00840	3-hydroxyisobutyrate dehydrogenase	1.076	0.993997	0.0318123	0.00261506	NONE
vnz_00845	TetR family transcriptional regulator	0.996	0.69555	-0.00174066	0.157671	NONE
vnz_00855	lactate 2-monooxygenase	1.357	0.374057	0.13258	0.427062	NONE
vnz_00860	hypothetical protein	1.927	0.102379	0.284882	0.98979	NONE
vnz_00870	hypothetical protein	1.933	0.0197526	0.286232	1.70437	NONE
vnz_00875	TetR family transcriptional regulator	1.236	0.701526	0.0920185	0.153956	NONE
vnz_00880	FAD-dependent oxidoreductase	1.174	0.801295	0.0696681	0.0962076	NONE
vnz_00885	glycosyl transferase	1.302	0.618472	0.114611	0.20868	NONE
vnz_00890	protein translocase subunit SecDF	0.907	0.383697	-0.0423927	0.416011	NONE
vnz_00905	hypothetical protein	2.079		0.317854	#VALUE!	#VALUE!
vnz_00910	hypothetical protein	15.28	1.16573e-13	1.18412	12.9334	UP
vnz_00920	hypothetical protein	1.471	0.46149	0.167613	0.335837	NONE
vnz_00925	hypothetical protein	1.308	0.652342	0.116608	0.185524	NONE
vnz_00930	asparagine synthase	1.331	0.59763	0.124178	0.223567	NONE
vnz_00935	aldehyde dehydrogenase	1.364	0.484726	0.134814	0.314504	NONE
vnz_00940	alpha/beta hydrolase	1.252	0.702462	0.0976043	0.153377	NONE
vnz_00945	hypothetical protein	0.299	0.0113206	-0.524329	1.94613	DOWN
vnz_00955	hypothetical protein	0.998	0.738239	-0.000869459	0.131803	NONE
vnz_00960	glutaminase	1.099	0.927741	0.0409977	0.0325732	NONE
vnz_00965	3-hydroxyisobutyryl-CoA hydrolase	1.348	0.402708	0.12969	0.395009	NONE
vnz_00975	ribonuclease HI	0.88	0.428327	-0.0555173	0.368225	NONE
vnz_00980	polynucleotide kinase	0.785	0.312454	-0.10513	0.505213	NONE
vnz_00985	polynucleotide kinase	1.349	0.517815	0.130012	0.285825	NONE
vnz_00995	dienelactone hydrolase	0.862	0.516585	-0.0644927	0.286858	NONE
vnz_01000	hypothetical protein	1.013	0.828172	0.00560945	0.0818793	NONE
vnz_01005	ACP phosphodiesterase	1.297	0.466791	0.11294	0.330877	NONE
vnz_01015	NADH dehydrogenase	1.454	0.238438	0.162564	0.622624	NONE
vnz_01025	GNAT family N-acetyltransferase	1.145	0.912921	0.0588055	0.0395666	NONE
vnz_01040	cholesterol oxidase	1.489	0.423883	0.172895	0.372754	NONE
vnz_01045	nucleotidyltransferase	1.165	0.812487	0.0663259	0.0901837	NONE
vnz_01050	aspartate ammonia-lyase	0.726	0.219651	-0.139063	0.658267	NONE
vnz_01055	L-asparaginase	0.929	0.685282	-0.0319843	0.164131	NONE
vnz_01060	ArsR family transcriptional regulator	0.921	0.498453	-0.0357404	0.302376	NONE
vnz_01065	ribonuclease	0.785	0.238128	-0.10513	0.623189	NONE
vnz_01075, ectB	diaminobutyrate--2-oxoglutarate transaminase	0.069	3.52585e-12	-1.16115	11.4527	DOWN
vnz_01085, ectD	ectoine hydroxylase	0.026	1e-17	-1.58503	17	DOWN
vnz_01090	RNA polymerase subunit sigma	1.53	0.333634	0.184691	0.47673	NONE
vnz_01095	hypothetical protein	1.296	0.658888	0.112605	0.181188	NONE
vnz_01100	SAM-dependent methyltransferase	1.351	0.449949	0.130655	0.346836	NONE
vnz_01105	N-formylglutamate amidohydrolase	1.159	0.831699	0.0640834	0.0800341	NONE
vnz_01110	flavodoxin	0.549	0.00863436	-0.260428	2.06377	NONE
vnz_01115	alpha-1-antitrypsin	1.095	0.975786	0.0394141	0.0106456	NONE
vnz_01120	hypothetical protein	1.007	0.749452	0.00302947	0.125256	NONE
vnz_01130	MerR family transcriptional regulator	1.034	0.855416	0.0145205	0.0678227	NONE
vnz_01145	(2Fe-2S)-binding protein	1.375	0.480949	0.138303	0.317901	NONE
vnz_01150	isoquinoline 1-oxidoreductase	2.314	0.0256721	0.364363	1.59054	UP
vnz_01160	osmotically inducible protein OsmC	0.896	0.439939	-0.047692	0.356608	NONE
vnz_01165	dimethylmenaquinone methyltransferase	1.322	0.500522	0.121231	0.300577	NONE
vnz_01175	universal stress protein	1.041	0.875284	0.0174507	0.0578509	NONE
vnz_01180	carboxylesterase	0.57	0.0161784	-0.244125	1.79107	NONE
vnz_01190	MerR family transcriptional regulator	0.853	0.451022	-0.069051	0.345802	NONE
vnz_01195	erythromycin esterase	0.878	0.396133	-0.0565055	0.402159	NONE
vnz_01210	cupin	0.634	0.0352184	-0.197911	1.45323	NONE
vnz_01220	hypothetical protein	0.331	0.000405075	-0.480172	3.39246	DOWN
vnz_01230	carbohydrate kinase	1.143	0.773936	0.0580462	0.111295	NONE
vnz_01235	OmdA domain containing protein	1.245	0.619189	0.0951694	0.208177	NONE
vnz_01240	GNAT family N-acetyltransferase	0.905	0.565846	-0.0433514	0.247302	NONE
vnz_01245	oxidoreductase	0.731	0.147968	-0.136083	0.829832	NONE
vnz_01255	hypothetical protein	0.849	0.520567	-0.0710923	0.283524	NONE
vnz_01260	phosphatase	1.595	0.112822	0.202761	0.947608	NONE
vnz_01265	hypothetical protein	0.911	0.391987	-0.0404816	0.406728	NONE
vnz_01270	phosphotransferase	0.667	0.050221	-0.175874	1.29911	NONE
vnz_01275	N-acetylmuramoyl-L-alanine amidase	1.415	0.262542	0.150756	0.580801	NONE
vnz_01280	Geosmin synthase	0.61	0.0175992	-0.21467	1.75451	NONE
vnz_01285	RNA-binding protein	1.033	0.86721	0.0141003	0.0618755	NONE
vnz_01290	hypothetical protein	1.073	0.940086	0.0305997	0.0268326	NONE
vnz_01295	hypothetical protein	0.862	0.299144	-0.0644927	0.52412	NONE
vnz_01300	acetyltransferase	0.862	0.385092	-0.0644927	0.414436	NONE
vnz_01315	DNA-binding protein	1.308	0.598991	0.116608	0.22258	NONE
vnz_01330	hypothetical protein	0.534	0.00861584	-0.272459	2.0647	NONE
vnz_01335	NADP oxidoreductase	0.817	0.413654	-0.0877779	0.383363	NONE
vnz_01345	alpha/beta hydrolase	1.19	0.819839	0.075547	0.0862715	NONE
vnz_01350	hypothetical protein	0.963	0.594715	-0.0163737	0.225691	NONE
vnz_01355	serine/threonine protein kinase	1.884	0.0473146	0.275081	1.32501	NONE
vnz_01360	GNAT family N-acetyltransferase	1.258	0.671202	0.0996806	0.173147	NONE
vnz_01370	cytochrome	0.739	0.116016	-0.131356	0.935483	NONE
vnz_01375	phenylacetate--CoA ligase	1.298	0.549644	0.113275	0.259919	NONE
vnz_01380	acyl-CoA synthetase	1.26	0.586472	0.100371	0.231753	NONE
vnz_01385	penicillin amidase	1.183	0.737736	0.0729847	0.132099	NONE
vnz_01390	ionic transporter y4hA	3.332	0.000452019	0.522705	3.34484	UP
vnz_01395	polyketide cyclase /reductase	0.896	0.355778	-0.047692	0.44882	NONE
vnz_01400	TetR family transcriptional regulator	1.64	0.198822	0.214844	0.701535	NONE
vnz_01405	GNAT family N-acetyltransferase	1.092	0.961421	0.0382226	0.0170866	NONE
vnz_01410	MFS transporter	1.692	0.079188	0.2284	1.10134	NONE
vnz_01415	AI-2E family transporter	1.499	0.321758	0.175802	0.492471	NONE
vnz_01425	acyl-CoA synthetase	1.603	0.227847	0.204934	0.642357	NONE
vnz_01430	monooxygenase	1.969	0.0841704	0.294246	1.07484	NONE
vnz_01435	serine hydrolase	1.702	0.0767432	0.23096	1.11496	NONE
vnz_01440	sialidase	0.383	0.0087285	-0.416801	2.05906	DOWN
vnz_01445	alpha/beta hydrolase	1.182	0.814473	0.0726175	0.0891233	NONE
vnz_01450	LysR family transcriptional regulator	1.119	0.960793	0.0488301	0.0173704	NONE
vnz_01455	glycine C-acetyltransferase	0.857	0.325022	-0.0670192	0.488088	NONE
vnz_01460	L-threonine 3-dehydrogenase	0.905	0.391526	-0.0433514	0.407239	NONE
vnz_01465	FAD-dependent oxidoreductase	1.199	0.718927	0.0788192	0.143316	NONE
vnz_01470	serine/threonine protein kinase	1.305	0.55524	0.115611	0.255519	NONE
vnz_01475	hypothetical protein	0.966	0.636956	-0.0150229	0.195891	NONE
vnz_01490	acyl-CoA dehydrogenase	3.127	0.00728082	0.495128	2.13782	UP
vnz_01495	hypothetical protein	0.717	0.240735	-0.144481	0.61846	NONE
vnz_01510	AfsR family transcriptional regulator	1.016	0.759478	0.00689371	0.119485	NONE
vnz_01515	protein phosphatase	1.616	0.156885	0.208441	0.80442	NONE
vnz_01520	histidinol phosphatase	1.635	0.0833248	0.213518	1.07923	NONE
vnz_01525	NADP-dependent succinic semialdehyde dehydrogenase	1.055	0.895993	0.0232525	0.0476956	NONE
vnz_01530	Crp/Fnr family transcriptional regulator	1.523	0.29903	0.1827	0.524286	NONE
vnz_01535	hypothetical protein	0.933	0.64277	-0.0301184	0.191944	NONE
vnz_01540	class II aldolase/adducin family protein	1.935	0.0654041	0.286681	1.1844	NONE
vnz_01545	TetR family transcriptional regulator	1.16	0.868587	0.064458	0.0611869	NONE
vnz_01550	ABC transporter ATP-binding protein	1.278	0.547502	0.106531	0.261614	NONE
vnz_01565	hypothetical protein	1.018	0.969281	0.00774778	0.0135505	NONE
vnz_01570	hypothetical protein	1.264	0.650262	0.101747	0.186912	NONE
vnz_01580	hypothetical protein	1.258	0.594915	0.0996806	0.225545	NONE
vnz_01585	acyl-CoA dehydrogenase	1.481	0.211964	0.170555	0.673739	NONE
vnz_01590	carnitine dehydratase	1.113	0.970968	0.0464952	0.012795	NONE
vnz_01595	GntR family transcriptional regulator	1.285	0.57285	0.108903	0.241959	NONE
vnz_01605	TetR family transcriptional regulator	1.392	0.412459	0.143639	0.384619	NONE
vnz_01610	hypothetical protein	1.085	0.982343	0.0354297	0.00773674	NONE
vnz_01615	serine/threonine protein kinase	1.18	0.727982	0.071882	0.137879	NONE
vnz_01620	hypothetical protein	1.179	0.778617	0.0715138	0.108676	NONE
vnz_01630	LysR family transcriptional regulator	1.416	0.444632	0.151063	0.351999	NONE
vnz_01655	type 1 glutamine amidotransferase domain-containing protein	1.034	0.839919	0.0145205	0.0757626	NONE
vnz_01660	LysR family transcriptional regulator	1.21	0.770836	0.0827854	0.113038	NONE
vnz_01665	hypothetical protein	1.675	0.143384	0.224015	0.843498	NONE
vnz_01670	GNAT family N-acetyltransferase	1.314	0.476567	0.118595	0.321876	NONE
vnz_01675	TetR family transcriptional regulator	1.036	0.880402	0.0153598	0.055319	NONE
vnz_01695	metalloprotease	2.569	0.01314	0.409764	1.8814	UP
vnz_01700	ATP-binding protein	1.611	0.172535	0.207096	0.763122	NONE
vnz_01705	hypothetical protein	1.096	0.918268	0.0398106	0.0370303	NONE
vnz_01710	FMN-binding glutamate synthase family protein	0.924	0.487047	-0.034328	0.312429	NONE
vnz_01720	ATP-binding protein	3.982	1.93069e-07	0.600101	6.71429	UP
vnz_01725	ATP-binding protein	1.521	0.305122	0.182129	0.515526	NONE
vnz_01735	MarR family transcriptional regulator	0.618	0.0647497	-0.209012	1.18876	NONE
vnz_01740	phosphatase	0.898	0.470452	-0.0467237	0.327485	NONE
vnz_01745	anti-anti-sigma factor	1.29	0.544586	0.11059	0.263933	NONE
vnz_01750	antitermination regulator	1.497	0.205896	0.175222	0.686352	NONE
vnz_01755	hybrid sensor histidine kinase/response regulator	1.433	0.234591	0.156246	0.629689	NONE
vnz_01765	serine/threonine protein phosphatase	0.847	0.3022	-0.0721166	0.519706	NONE
vnz_01770	class II glutamine amidotransferase	1.071	0.976298	0.0297895	0.0104175	NONE
vnz_01775	LLM class F420-dependent oxidoreductase	1.413	0.264351	0.150142	0.577819	NONE
vnz_01780	hypothetical protein	1.204	0.783434	0.0806265	0.105997	NONE
vnz_01785	hypothetical protein	0.668	0.0846077	-0.175224	1.07259	NONE
vnz_01800	gas vesicle synthesis protein	0.758	0.188024	-0.120331	0.725787	NONE
vnz_01805	gas vesicle protein	1.086	0.959902	0.0358298	0.0177729	NONE
vnz_01810	cyclase	1.116	0.965493	0.0476642	0.0152509	NONE
vnz_01815	hypothetical protein	0.609	0.222713	-0.215383	0.652254	NONE
vnz_01825	gas vesicle protein	0.787	0.118017	-0.104025	0.928056	NONE
vnz_01830	gas vesicle protein	1.922	0.0472454	0.283753	1.32564	NONE
vnz_01835	gas vesicle protein	1.118	0.95257	0.0484418	0.0211032	NONE
vnz_01840	CBS domain-containing protein	0.773	0.124783	-0.111821	0.903844	NONE
vnz_01845	carbonic anhydrase	1.063	0.923319	0.0265333	0.034648	NONE
vnz_01850	hypothetical protein	0.888	0.593342	-0.051587	0.226695	NONE
vnz_01860	SAM-dependent methyltransferase	0.992	0.769624	-0.00348833	0.113721	NONE
vnz_01865	SAM-dependent methyltransferase	0.609	0.121233	-0.215383	0.916378	NONE
vnz_01875	amine oxidase	0.568	0.220017	-0.245652	0.657543	NONE
vnz_01880	anti-sigma factor	1.163	0.838603	0.0655797	0.0764436	NONE
vnz_01885	RNA polymerase subunit sigma	0.843	0.269189	-0.0741724	0.569942	NONE
vnz_01890	molybdopterin-binding oxidoreductase	1.882	0.121097	0.27462	0.916866	NONE
vnz_01895	fasciclin	0.352	2.21016e-06	-0.453457	5.65558	DOWN
vnz_01900	dihydroxyacetone kinase subunit DhaK	0.891	0.411521	-0.0501223	0.385608	NONE
vnz_01905	dihydroxyacetone kinase subunit L	1.166	0.781256	0.0666986	0.107207	NONE
vnz_01910	PTS fructose transporter subunit IIA	1.052	0.845853	0.0220157	0.0727053	NONE
vnz_01920	cobalt ABC transporter substrate-binding protein CbiN	0.565	0.0719829	-0.247952	1.14277	NONE
vnz_01925	cobalt ECF transporter T component CbiQ	2.018	0.0620945	0.304921	1.20695	NONE
vnz_01930	cobalt ABC transporter	1.27	0.631161	0.103804	0.19986	NONE
vnz_01935	NADPH-dependent 2,4-dienoyl-CoA reductase gene: fadH	1.065	0.924825	0.0273496	0.0339403	NONE
vnz_01940	PadR family transcriptional regulator	1.344	0.493179	0.128399	0.306996	NONE
vnz_01950	monooxygenase	1.052	0.874913	0.0220157	0.058035	NONE
vnz_01955	hypothetical protein	0.971	0.661074	-0.0127808	0.17975	NONE
vnz_01965	amino acid permease	2.787	0.00615858	0.445137	2.21052	UP
vnz_01970	hypothetical protein	1.99	0.121756	0.298853	0.914508	NONE
vnz_01975	carbohydrate kinase	1.793	0.0674605	0.25358	1.17095	NONE
vnz_01980	FAD/NAD(P)-binding oxidoreductase	1.566	0.158955	0.194792	0.798726	NONE
vnz_01985	oxidoreductase	1.418	0.340034	0.151676	0.468477	NONE
vnz_01990	DNA mismatch repair protein MutT	1.114	0.956644	0.0468852	0.0192494	NONE
vnz_02000	cytochrome	1.562	0.163268	0.193681	0.787098	NONE
vnz_02005	potassium transporter TrkA	1.353	0.420692	0.131298	0.376036	NONE
vnz_02015	hypothetical protein	0.949	0.862894	-0.0227338	0.0640428	NONE
vnz_02020	daunorubicin resistance protein DrrC	1.025	0.809425	0.0107239	0.0918231	NONE
vnz_02030	NAD-dependent epimerase	0.797	0.229549	-0.0985417	0.639125	NONE
vnz_02035	glutathione S-transferase	1.965	0.13739	0.293363	0.862046	NONE
vnz_02040	transcriptional regulator	1.119	0.924591	0.0488301	0.0340505	NONE
vnz_02050	universal stress protein UspA	0.994	0.702296	-0.00261362	0.15348	NONE
vnz_02055	hypothetical protein	2.401	0.0543206	0.380392	1.26504	NONE
vnz_02060	RNA polymerase subunit sigma	0.86	0.465446	-0.0655015	0.33213	NONE
vnz_02065	hypothetical protein	1.068	0.920301	0.0285713	0.0360699	NONE
vnz_02070	isocitrate dehydrogenase (NADP(+))	0.911	0.462595	-0.0404816	0.334799	NONE
vnz_02105	hypothetical protein	1.039	0.904671	0.0166155	0.0435096	NONE
vnz_02140	aminotransferase class I/II	0.58	0.0256319	-0.236572	1.59122	NONE
vnz_02145	LacI family transcriptional regulator	1.036	0.814273	0.0153598	0.0892298	NONE
vnz_02150	antibiotic biosynthesis monooxygenase	1.456	0.410778	0.163161	0.386393	NONE
vnz_02160	hypothetical protein	1.397	0.3408	0.145196	0.4675	NONE
vnz_02165	serine hydrolase	1.007	0.713639	0.00302947	0.146521	NONE
vnz_02170	regulator	1.109	0.984835	0.0449315	0.00663632	NONE
vnz_02175	type I glyceraldehyde-3-phosphate dehydrogenase	1.059	0.794835	0.024896	0.0997232	NONE
vnz_02185	cold shock domain protein CspD	0.525	0.00584207	-0.279841	2.23343	NONE
vnz_02190	RNA helicase	0.817	0.374118	-0.0877779	0.426992	NONE
vnz_02195	ABC transporter ATP-binding protein	1.233	0.70731	0.0909631	0.15039	NONE
vnz_02200	hypothetical protein	0.924	0.663073	-0.034328	0.178439	NONE
vnz_02225	DNA-binding response regulator	1.015	0.779118	0.00646604	0.108397	NONE
vnz_02240	hypothetical protein	1.115	0.972059	0.0472749	0.0123074	NONE
vnz_02255	RNA polymerase subunit sigma	0.992	0.825724	-0.00348833	0.0831649	NONE
vnz_02260	hypothetical protein	1.104	0.98905	0.0429691	0.00478192	NONE
vnz_02265	metal ABC transporter substrate-binding protein	1.544	0.174091	0.188647	0.759223	NONE
vnz_02270	hypothetical protein	1.301	0.557841	0.114277	0.25349	NONE
vnz_02275	plasmid stabilization protein	0.875	0.515264	-0.0579919	0.28797	NONE
vnz_02280	amidase	1.368	0.428512	0.136086	0.368037	NONE
vnz_02285	FAD-dependent oxidoreductase	1.448	0.310024	0.160769	0.508605	NONE
vnz_02300	4-phosphopantetheinyl transferase	1.051	0.787052	0.0216027	0.103997	NONE
vnz_02305	type I polyketide synthase	0.903	0.553685	-0.0443122	0.256738	NONE
vnz_02310	hypothetical protein	1.13	0.955585	0.0530784	0.0197305	NONE
vnz_02320	FAD-dependent oxidoreductase	0.375	0.0209355	-0.425969	1.67912	DOWN
vnz_02335	MFS transporter	0.191	2.89363e-05	-0.718967	4.53856	DOWN
vnz_02375	short-chain dehydrogenase	0.881	0.403302	-0.0550241	0.394369	NONE
vnz_02380	hypothetical protein	1.189	0.75451	0.0751819	0.122335	NONE
vnz_02385	hypothetical protein	1.014	0.757621	0.00603795	0.120548	NONE
vnz_02405	salicylate synthase	1.253	0.653712	0.0979511	0.184614	NONE
vnz_02420	TetR family transcriptional regulator	0.919	0.414059	-0.0366845	0.382937	NONE
vnz_02425	2,3-dihydroxybenzoate-AMP ligase	0.515	0.00695232	-0.288193	2.15787	NONE
vnz_02435	non-ribosomal peptide synthetase	0.575	0.0379279	-0.240332	1.42104	NONE
vnz_02440	ABC transporter	0.128	1e-17	-0.89279	17	DOWN
vnz_02445	ABC transporter	0.106	1e-17	-0.974694	17	DOWN
vnz_02460	non-ribosomal peptide synthetase	1.096	0.995087	0.0398106	0.0021391	NONE
vnz_02480	acyl-CoA dehydrogenase	1.274	0.521941	0.105169	0.282378	NONE
vnz_02485	PadR family transcriptional regulator	1.281	0.619094	0.107549	0.208243	NONE
vnz_02490	cell division protein ZapE	1.074	0.981047	0.0310043	0.00831035	NONE
vnz_02495	glucoamylase	0.64	0.106065	-0.19382	0.974428	NONE
vnz_02500	EstA family serine hydrolase	1.893	0.116282	0.277151	0.934488	NONE
vnz_02510	glutamate--cysteine ligase	1.03	0.899813	0.0128372	0.0458478	NONE
vnz_02515	hypothetical protein	1.302	0.544264	0.114611	0.26419	NONE
vnz_02520	hypothetical protein	1.444	0.3152	0.159567	0.501414	NONE
vnz_02525	catalase/peroxidase HPI	0.484	0.000407655	-0.315155	3.38971	DOWN
vnz_02595	LuxR family transcriptional regulator	1.398	0.359484	0.145507	0.444321	NONE
vnz_02605	hypothetical protein	1.44	0.476981	0.158362	0.321499	NONE
vnz_02610	transcriptional regulator	1.264	0.592351	0.101747	0.227421	NONE
vnz_02615	PAS sensor protein	0.85	0.344475	-0.0705811	0.462842	NONE
vnz_02620	glyxoylase	0.878	0.376211	-0.0565055	0.424568	NONE
vnz_02635	hypothetical protein	1.19	0.8592	0.075547	0.0659058	NONE
vnz_02640	cytochrome	0.677	0.0394586	-0.169411	1.40386	NONE
vnz_02645	ATP-binding protein	1.128	0.928068	0.0523091	0.0324202	NONE
vnz_02655	dynein regulation protein LC7	0.655	0.0398387	-0.183759	1.3997	NONE
vnz_02660	hypothetical protein	0.613	0.0335762	-0.21254	1.47397	NONE
vnz_02665	hypothetical protein	0.591	0.0386797	-0.228413	1.41252	NONE
vnz_02670	TetR family transcriptional regulator	1.606	0.225738	0.205746	0.646395	NONE
vnz_02675	DNA alkylation response protein	1.766	0.0337501	0.246991	1.47172	NONE
vnz_02680	tyrosine protein kinase	1.623	0.202986	0.210319	0.692534	NONE
vnz_02685	hypothetical protein	1.185	0.823079	0.0737184	0.0845586	NONE
vnz_02690	hypothetical protein	1.3	0.567213	0.113943	0.246254	NONE
vnz_02700	resistance protein	1.436	0.418396	0.157154	0.378412	NONE
vnz_02705	peptidase	0.872	0.411691	-0.0594835	0.385429	NONE
vnz_02715	hypothetical protein	1.185	0.70325	0.0737184	0.15289	NONE
vnz_02720	hypothetical protein	1.367	0.378071	0.135769	0.422427	NONE
vnz_02740	coagulation factor 5/8 type domain-containing protein	0.833	0.520038	-0.079355	0.283965	NONE
vnz_02745	alpha-N-acetylglucosaminidase	0.327	1.46671e-05	-0.485452	4.83365	DOWN
vnz_02750	hypothetical protein	1.021	0.764485	0.00902574	0.116631	NONE
vnz_02755	fused response regulator/thioredoxin-disulfide reductase	0.934	0.468496	-0.0296531	0.329294	NONE
vnz_02760	histidine kinase	1.091	0.986748	0.0378248	0.00579386	NONE
vnz_02770	hypothetical protein	1.538	0.207997	0.186956	0.681943	NONE
vnz_02775	deoxynucleoside kinase	1.471	0.355893	0.167613	0.44868	NONE
vnz_02780	hypothetical protein	1.216	0.652708	0.0849336	0.185281	NONE
vnz_02785	SAM-dependent methyltransferase	0.983	0.670686	-0.00744648	0.173481	NONE
vnz_02800	hypothetical protein	0.917	0.484248	-0.0376307	0.314933	NONE
vnz_02805	GNAT family N-acetyltransferase	0.828	0.40121	-0.0819697	0.396628	NONE
vnz_02810	hypothetical protein	0.654	0.0691434	-0.184422	1.16025	NONE
vnz_02815	hypothetical protein	1.005	0.752443	0.00216606	0.123527	NONE
vnz_02820	hypothetical protein	0.877	0.374184	-0.0570004	0.426915	NONE
vnz_02825	hypothetical protein	2.518	0.0168006	0.401056	1.77467	UP
vnz_02830	hypothetical protein	1.089	0.927909	0.0370279	0.0324944	NONE
vnz_02835	uracil-DNA glycosylase	0.928	0.633028	-0.032452	0.198577	NONE
vnz_02840	Appr-1-p processing protein	1.151	0.87837	0.0610753	0.0563227	NONE
vnz_02850	hypothetical protein	1.95	0.103175	0.290035	0.986427	NONE
vnz_02865	transcriptional regulator	1.043	0.920779	0.0182843	0.0358444	NONE
vnz_02880	nitrate reductase	1.112	0.958562	0.0461048	0.0183799	NONE
vnz_02885	NADPH-dependent oxidoreductase	0.845	0.287365	-0.0731433	0.541566	NONE
vnz_02895	glutathione-dependent formaldehyde dehydrogenase	0.845	0.278797	-0.0731433	0.554712	NONE
vnz_02900	ATP-dependent DNA ligase	0.874	0.321331	-0.0584886	0.493047	NONE
vnz_02905	hypothetical protein	1.566	0.298613	0.194792	0.524892	NONE
vnz_02910	hypothetical protein	0.763	0.106468	-0.117475	0.972781	NONE
vnz_02915	hypothetical protein	0.024	1e-17	-1.61979	17	DOWN
vnz_02920	hypothetical protein	0.035	1e-17	-1.45593	17	DOWN
vnz_02925	hypothetical protein	0.042	1e-17	-1.37675	17	DOWN
vnz_02930	hypothetical protein	0.011	1e-17	-1.95861	17	DOWN
vnz_02935	hypothetical protein	1.087	0.967459	0.0362295	0.0143676	NONE
vnz_02940	methyltransferase type 11	0.859	0.390574	-0.0660068	0.408296	NONE
vnz_02945	cytosine permease	2.056	0.0522646	0.313023	1.28179	NONE
vnz_02950	twin-arginine translocation pathway signal protein	0.63	0.151641	-0.200659	0.819182	NONE
vnz_02955	hypothetical protein	1.271	0.647289	0.104146	0.188902	NONE
vnz_02960	multidrug ABC transporter ATP-binding protein	1.02	0.985736	0.00860017	0.0062393	NONE
vnz_02970	sugar kinase	0.703	0.121127	-0.153045	0.916759	NONE
vnz_02975	sugar ABC transporter substrate-binding protein	0.311	4.64589e-06	-0.50724	5.33293	DOWN
vnz_02990	beta-glucosidase	0.371	0.000165395	-0.430626	3.78148	DOWN
vnz_02995	LacI family transcriptional regulator	1.068	0.837354	0.0285713	0.0770908	NONE
vnz_03000	coagulation factor 5/8 type domain-containing protein	0.438	0.00149306	-0.358526	2.82592	DOWN
vnz_03005	coagulation factor 5/8 type domain protein	0.334	3.08589e-05	-0.476254	4.51062	DOWN
vnz_03010	hypothetical protein	0.755	0.422511	-0.122053	0.374162	NONE
vnz_03015	beta-glucosidase	0.435	0.0238069	-0.361511	1.6233	DOWN
vnz_03020	cytochrome	1.056	0.972743	0.0236639	0.0120017	NONE
vnz_03025	NTP pyrophosphohydrolase	0.942	0.558459	-0.0259491	0.253009	NONE
vnz_03030	TIGR03086 family protein	1.142	0.884317	0.0576661	0.0533918	NONE
vnz_03035	WYL domain-containing protein	1.074	0.994563	0.0310043	0.00236791	NONE
vnz_03045	NAD(P) transhydrogenase subunit alpha	0.878	0.355254	-0.0565055	0.449461	NONE
vnz_03050	NAD(P) transhydrogenase subunit beta gene: pntB	1.39	0.283745	0.143015	0.547072	NONE
vnz_03060	hypothetical protein	0.297	0.00107898	-0.527244	2.96699	DOWN
vnz_03065	hypothetical protein	1.172	0.798814	0.0689276	0.0975541	NONE
vnz_03070	hypothetical protein	0.554	0.0980789	-0.25649	1.00842	NONE
vnz_03080	NAD-dependent protein deacetylase 1	0.942	0.601237	-0.0259491	0.220954	NONE
vnz_03085	spore photoproduct lyase family protein	0.99	0.58969	-0.00436481	0.229376	NONE
vnz_03095	hypothetical protein	2.118	0.0335525	0.325926	1.47428	UP
vnz_03100	hypothetical protein	0.989	0.691476	-0.00480371	0.160223	NONE
vnz_03105	amidohydrolase	1.394	0.282646	0.144263	0.548757	NONE
vnz_03110	ornithine decarboxylase	0.702	0.0588279	-0.153663	1.23042	NONE
vnz_03115	S9 family peptidase	1.035	0.816387	0.0149403	0.088104	NONE
vnz_03120	asparagine synthase (glutamine-hydrolyzing)	0.637	0.15246	-0.195861	0.816845	NONE
vnz_03125	glutamate--cysteine ligase	0.681	0.0951003	-0.166853	1.02182	NONE
vnz_03130	hypothetical protein	0.862	0.311664	-0.0644927	0.506313	NONE
vnz_03140	oxidoreductase	1.034	0.836446	0.0145205	0.077562	NONE
vnz_03145	NAD(P)-dependent oxidoreductase	0.855	0.36314	-0.0680339	0.439926	NONE
vnz_03155	hypothetical protein	0.845	0.274218	-0.0731433	0.561904	NONE
vnz_03195	hypothetical protein	1.4	0.363407	0.146128	0.439607	NONE
vnz_03210	hypothetical protein	0.793	0.343198	-0.100727	0.464456	NONE
vnz_03215	MFS transporter	5.571	2.28777e-06	0.745933	5.64059	UP
vnz_03220	diguanylate phosphodiesterase	1.602	0.167143	0.204663	0.776911	NONE
vnz_03225	3-hydroxybutyrate dehydrogenase	2.862	0.00205706	0.45667	2.68675	UP
vnz_03230	NUDIX hydrolase	1.129	0.931296	0.0526939	0.0309121	NONE
vnz_03235	apolipoprotein N-acyltransferase	1.435	0.332048	0.156852	0.478799	NONE
vnz_03240	hypothetical protein	2.365	0.0254305	0.373831	1.59465	UP
vnz_03245	glutamate racemase	1.022	0.704415	0.0094509	0.152172	NONE
vnz_03250	glycosyl transferase family 2	2.454	0.0221589	0.389875	1.65445	UP
vnz_03260	MOSC domain-containing protein	1.004	0.70071	0.00173371	0.154462	NONE
vnz_03270	sporulation protein	1.096	0.994755	0.0398106	0.00228393	NONE
vnz_03280	DeoR family transcriptional regulator	1.252	0.611985	0.0976043	0.213259	NONE
vnz_03285	Immediate-early protein 2	1.156	0.85652	0.0629578	0.0672625	NONE
vnz_03290	MxaD family protein	2.343	0.00736243	0.369772	2.13298	UP
vnz_03295	cysteine synthase	0.867	0.389908	-0.0619809	0.409038	NONE
vnz_03300	hypothetical protein	2.07	0.0279254	0.31597	1.554	UP
vnz_03325	TetR family transcriptional regulator	0.99	0.611454	-0.00436481	0.213636	NONE
vnz_03335	SAM-dependent methyltransferase	1.226	0.704647	0.0884905	0.152028	NONE
vnz_03340	polyketide cyclase	0.847	0.275549	-0.0721166	0.559801	NONE
vnz_03345	hypothetical protein	1.069	0.904671	0.0289777	0.0435096	NONE
vnz_03360	hypothetical protein	1.115	0.971474	0.0472749	0.012569	NONE
vnz_03365	deaminase	0.918	0.492086	-0.0371573	0.307959	NONE
vnz_03370	DNA-binding response regulator	1.185	0.835638	0.0737184	0.0779817	NONE
vnz_03375	two-component sensor histidine kinase	1.099	0.973966	0.0409977	0.0114561	NONE
vnz_03380	TetR family transcriptional regulator	1.2	0.75278	0.0791812	0.123332	NONE
vnz_03390	geranylgeranyl reductase	1.148	0.787124	0.0599419	0.103957	NONE
vnz_03395	dipeptidase	0.929	0.514597	-0.0319843	0.288533	NONE
vnz_03400	MBL fold metallo-hydrolase	1.046	0.881844	0.0195317	0.0546083	NONE
vnz_03405	hypothetical protein	0.931	0.616653	-0.0310503	0.209959	NONE
vnz_03430	ATP/GTP-binding protein	1.19	0.75904	0.075547	0.119735	NONE
vnz_03440	hypothetical protein	0.905	0.618704	-0.0433514	0.208517	NONE
vnz_03445	LacI family transcriptional regulator	0.998	0.600623	-0.000869459	0.221398	NONE
vnz_03450	aldolase	1.427	0.343489	0.154424	0.464088	NONE
vnz_03455	electron transfer flavoprotein subunit alpha	1.272	0.52724	0.104487	0.277992	NONE
vnz_03460	electron transfer flavoprotein subunit beta	1.198	0.670705	0.0784568	0.173468	NONE
vnz_03465	flavin reductase	1.094	0.951548	0.0390173	0.0215693	NONE
vnz_03475	1-acyl-sn-glycerol-3-phosphate acyltransferase	1.508	0.253003	0.178401	0.596875	NONE
vnz_03480	cytoplasmic protein	1.237	0.673092	0.0923697	0.171925	NONE
vnz_03485	threonine aldolase	1.212	0.676468	0.0835026	0.169753	NONE
vnz_03490	short-chain dehydrogenase	1.029	0.819035	0.0124154	0.0866975	NONE
vnz_03495	hypothetical protein	1.272	0.529644	0.104487	0.276016	NONE
vnz_03500	GNAT family N-acetyltransferase	1.498	0.305137	0.175512	0.515505	NONE
vnz_03505	DUF5134 domain-containing protein	1.21	0.773477	0.0827854	0.111553	NONE
vnz_03520	TetR family transcriptional regulator	0.991	0.654995	-0.00392635	0.183762	NONE
vnz_03525	hypothetical protein	2.246	0.00155707	0.35141	2.80769	UP
vnz_03530	DUF305 domain-containing protein	1.396	0.33906	0.144885	0.469723	NONE
vnz_03535	transcriptional regulator	0.933	0.528344	-0.0301184	0.277083	NONE
vnz_03540	oxidoreductase	0.986	0.80935	-0.00612309	0.0918639	NONE
vnz_03545	glycosyl hydrolase	0.841	0.290456	-0.075204	0.536919	NONE
vnz_03550	uracil-DNA glycosylase	1.04	0.847966	0.0170333	0.0716214	NONE
vnz_03555	ATPase	1.108	0.972781	0.0445398	0.011985	NONE
vnz_03560	hypothetical protein	0.95	0.580557	-0.0222764	0.236155	NONE
vnz_03565	hypothetical protein	0.74	0.153141	-0.130768	0.814908	NONE
vnz_03575	DNA alkylation repair protein	1.312	0.407566	0.117934	0.389802	NONE
vnz_03580	RNA polymerase subunit sigma-24	0.966	0.626314	-0.0150229	0.203208	NONE
vnz_03585	hypothetical protein	1.088	0.980325	0.0366289	0.0086298	NONE
vnz_03595	AsnC family transcriptional regulator	1.05	0.752993	0.0211893	0.123209	NONE
vnz_03600	MerR family transcriptional regulator	1.667	0.168279	0.221936	0.773969	NONE
vnz_03605	protein phosphatase	0.923	0.419527	-0.0347983	0.37724	NONE
vnz_03610	hypothetical protein	1.524	0.367492	0.182985	0.434752	NONE
vnz_03615	serine or threonine protein kinase	0.892	0.536201	-0.0496351	0.270672	NONE
vnz_03620	helix-turn-helix transcriptional regulator	0.961	0.734411	-0.0172766	0.134061	NONE
vnz_03625	hypothetical protein	1.311	0.607696	0.117603	0.216313	NONE
vnz_03635	hypothetical protein	1.262	0.690847	0.101059	0.160618	NONE
vnz_03645	VioB - polyketide synthase	1.028	0.998361	0.0119931	0.000712448	NONE
vnz_03650	FAD-binding monooxygenase	0.835	0.659609	-0.0783135	0.180713	NONE
vnz_03665	hypothetical protein	0.96	0.742533	-0.0177288	0.129284	NONE
vnz_03670	NADP oxidoreductase	1.227	0.740748	0.0888446	0.13033	NONE
vnz_03675	cysteine hydrolase	0.706	0.197131	-0.151195	0.705245	NONE
vnz_03680	hypothetical protein	1.982	0.134965	0.297104	0.869778	NONE
vnz_03685	hypothetical protein	2.891	0.000723492	0.461048	3.14057	UP
vnz_03690	hypothetical protein	2.785	0.0052045	0.444825	2.28362	UP
vnz_03695	alpha-sialidase	0.632	0.0885322	-0.199283	1.0529	NONE
vnz_03700	Xaa-Pro aminopeptidase	1.294	0.590278	0.111934	0.228944	NONE
vnz_03705	transcriptional regulator	0.978	0.659774	-0.00966115	0.180605	NONE
vnz_03710	S9 family peptidase	1.093	0.975896	0.0386202	0.0105964	NONE
vnz_03715	FABP family protein	1.223	0.782009	0.0874265	0.106788	NONE
vnz_03720	ABC transporter permease	0.693	0.17796	-0.159267	0.749677	NONE
vnz_03725	ABC transporter substrate-binding protein	0.347	2.86917e-06	-0.459671	5.54224	DOWN
vnz_03730	iron-dicitrate transporter ATP-binding subunit gene: fecE	0.28	0.00103046	-0.552842	2.98697	DOWN
vnz_03745	ABC transporter substrate-binding protein	0.971	0.709383	-0.0127808	0.149119	NONE
vnz_03750	alkanesulfonate monooxygenase	1.12	0.881188	0.049218	0.0549314	NONE
vnz_03765	multidrug ABC transporter ATP-binding protein	0.671	0.145736	-0.173277	0.836435	NONE
vnz_03770	MarR family transcriptional regulator	0.832	0.313861	-0.0798767	0.503263	NONE
vnz_03775	FAD-binding oxidoreductase	0.671	0.0807849	-0.173277	1.09267	NONE
vnz_03780	glycosyl hydrolase	0.833	0.270987	-0.079355	0.567052	NONE
vnz_03785	peptide-N4-asparagine amidase A	0.283	0.000294464	-0.548214	3.53097	DOWN
vnz_03790	ABC transporter permease	1.747	0.163839	0.242293	0.785582	NONE
vnz_03795	multidrug ABC transporter ATP-binding protein	1.641	0.21957	0.215109	0.658427	NONE
vnz_03800	hypothetical protein	1.245	0.706764	0.0951694	0.150725	NONE
vnz_03805	DEAD/DEAH box helicase	1.003	0.730564	0.00130093	0.136342	NONE
vnz_03810	acyl-CoA thioesterase II	1.14	0.831499	0.0569049	0.0801382	NONE
vnz_03815	RNA ligase	1.24	0.729902	0.0934217	0.136736	NONE
vnz_03825	glutathione peroxidase	1.031	0.796395	0.0132587	0.0988714	NONE
vnz_03830	methylase	1.279	0.647557	0.106871	0.188722	NONE
vnz_03910	hypothetical protein	1.186	0.702587	0.0740847	0.1533	NONE
vnz_03915	hypothetical protein	1.504	0.34819	0.177248	0.458184	NONE
vnz_03920	cytochrome P450	1.985	0.0666835	0.297761	1.17598	NONE
vnz_03925	glyoxalase	0.901	0.454453	-0.0452752	0.342511	NONE
vnz_03930	acyl-CoA dehydrogenase	1.263	0.616779	0.101403	0.20987	NONE
vnz_03935	TetR family transcriptional regulator	1.081	0.948218	0.0338257	0.023092	NONE
vnz_03940	peptide deformylase	1.151	0.902147	0.0610753	0.0447226	NONE
vnz_03945	ligase	1.419	0.279488	0.151982	0.553638	NONE
vnz_03950	glutamine amidotransferase	1.104	0.926848	0.0429691	0.0329916	NONE
vnz_03955	6-phosphofructokinase	1.59	0.180229	0.201397	0.744175	NONE
vnz_03970	CchlO	1.524	0.324308	0.182985	0.489042	NONE
vnz_03975	1-acyl-sn-glycerol-3-phosphate acyltransferase	1.363	0.457595	0.134496	0.339518	NONE
vnz_03980	reductase	1.077	0.920995	0.0322157	0.0357428	NONE
vnz_03985	aminopeptidase	0.842	0.415672	-0.0746879	0.381249	NONE
vnz_03990	urease accessory protein	1.001	0.913367	0.000434077	0.0393548	NONE
vnz_03995	urease accessory protein UreG	1.821	0.216823	0.26031	0.663894	NONE
vnz_04000	urease accessory protein UreF	1.288	0.652921	0.109916	0.185139	NONE
vnz_04005	urease subunit alpha	1.161	0.817722	0.0648322	0.0873941	NONE
vnz_04010	urease subunit beta	2.393	0.0526386	0.378943	1.2787	NONE
vnz_04015	urease subunit gamma	0.773	0.423562	-0.111821	0.373083	NONE
vnz_04020	TetR family transcriptional regulator	1.341	0.441198	0.127429	0.355366	NONE
vnz_04025	hypothetical protein	0.564	0.0999388	-0.248721	1.00027	NONE
vnz_04030	prevent-host-death protein	1.154	0.839758	0.0622058	0.0758456	NONE
vnz_04035	ATP-dependent Clp protease proteolytic subunit	0.802	0.256974	-0.0958256	0.590111	NONE
vnz_04045	glycoside hydrolase	0.593	0.115072	-0.226945	0.939031	NONE
vnz_04050	hypothetical protein	0.833	0.286051	-0.079355	0.543556	NONE
vnz_04055	8-amino-7-oxononanoate synthase	0.911	0.637099	-0.0404816	0.195793	NONE
vnz_04060	biotin synthase BioB	1.163	0.893154	0.0655797	0.0490738	NONE
vnz_04065	adenosylmethionine--8-amino-7-oxononanoate transaminase	0.988	0.748541	-0.00524306	0.125784	NONE
vnz_04070	dethiobiotin synthase	0.893	0.554976	-0.0491485	0.255726	NONE
vnz_04075	glyoxalase	1.263	0.602917	0.101403	0.219742	NONE
vnz_04080	SAM-dependent methyltransferase	1.164	0.835549	0.065953	0.0780283	NONE
vnz_04085	GNAT family N-acetyltransferase	1.365	0.499808	0.135133	0.301197	NONE
vnz_04090	hypothetical protein	0.965	0.606225	-0.0154727	0.217366	NONE
vnz_04095	hypothetical protein	1.155	0.845596	0.062582	0.0728369	NONE
vnz_04100	GDSL family lipase	1.119	0.992662	0.0488301	0.00319846	NONE
vnz_04105	adenylosuccinate lyase	1.114	0.922771	0.0468852	0.0349061	NONE
vnz_04110	mismatch-specific DNA-glycosylase	1.064	0.898325	0.0269416	0.0465664	NONE
vnz_04115	hypothetical protein	1.611	0.154424	0.207096	0.811286	NONE
vnz_04120	transcriptional regulator	1.32	0.478659	0.120574	0.319973	NONE
vnz_04125	GntR family transcriptional regulator	1.057	0.889639	0.024075	0.050786	NONE
vnz_04130	RNA polymerase subunit sigma-24	1.475	0.228903	0.168792	0.640349	NONE
vnz_04140	AraC family transcriptional regulator	0.961	0.764765	-0.0172766	0.116472	NONE
vnz_04145	saccharopine dehydrogenase	0.797	0.421388	-0.0985417	0.375318	NONE
vnz_04150	GntR family transcriptional regulator	1.113	0.987881	0.0464952	0.00529521	NONE
vnz_04155	alkaline phosphatase	0.669	0.0364848	-0.174574	1.43789	NONE
vnz_04160	hypothetical protein	1.006	0.777556	0.00259798	0.109268	NONE
vnz_04165	hypothetical protein	1.236	0.669321	0.0920185	0.174366	NONE
vnz_04170	GNAT family N-acetyltransferase	0.55	0.0876588	-0.259637	1.0572	NONE
vnz_04175	cystathionine gamma-synthase	1.452	0.342629	0.161967	0.465176	NONE
vnz_04180	AsnC family transcriptional regulator	1.269	0.633186	0.103462	0.198469	NONE
vnz_04185	hypothetical protein	0.937	0.534602	-0.0282604	0.271969	NONE
vnz_04190	ArsR family transcriptional regulator	1.232	0.693572	0.0906107	0.158908	NONE
vnz_04195	ATP-binding cassette family protein	0.883	0.347579	-0.0540393	0.458947	NONE
vnz_04200	exonuclease SbcCD subunit D	0.956	0.557812	-0.0195421	0.253512	NONE
vnz_04210	hypothetical protein	1.341	0.479671	0.127429	0.319057	NONE
vnz_04215	long-chain fatty acid--CoA ligase	1.137	0.930762	0.0557605	0.0311616	NONE
vnz_04220	carboxylesterase	0.89	0.540281	-0.05061	0.26738	NONE
vnz_04225	CoA-binding protein	1.004	0.720103	0.00173371	0.142605	NONE
vnz_04235	transcriptional regulator	1.056	0.910098	0.0236639	0.0409118	NONE
vnz_04250	gamma carbonic anhydrase family protein	2.173	0.0816971	0.33706	1.08779	NONE
vnz_04255	hypothetical protein	2.353	0.0488783	0.371622	1.31088	UP
vnz_04260	DUF4442 domain-containing protein	2.198	0.00501591	0.342028	2.29965	UP
vnz_04265	hypothetical protein	3.921	1.61576e-07	0.593397	6.79162	UP
vnz_04275	spermidine synthase-like protein	0.987	0.677767	-0.00568285	0.16892	NONE
vnz_04280	DNA alkylation repair protein	0.927	0.546647	-0.0329203	0.262293	NONE
vnz_04290	acetyl-CoA acetyltransferase	0.715	0.202565	-0.145694	0.693435	NONE
vnz_04295	transcriptional regulator	1.172	0.823525	0.0689276	0.0843231	NONE
vnz_04300	undecaprenyl-diphosphatase UppP	2.7	0.00433894	0.431364	2.36262	UP
vnz_04305	flavin reductase	0.939	0.763206	-0.0273344	0.117358	NONE
vnz_04310	hypothetical protein	1.324	0.506412	0.121888	0.295496	NONE
vnz_04315	apolipoprotein N-acyltransferase	1.722	0.182028	0.236033	0.739863	NONE
vnz_04320	oxidoreductase	1.109	0.942857	0.0449315	0.025554	NONE
vnz_04325	monooxygenase	1.153	0.904831	0.0618293	0.0434324	NONE
vnz_04330	hypothetical protein	1.028	0.837647	0.0119931	0.076939	NONE
vnz_04335	TetR family transcriptional regulator	1.331	0.576887	0.124178	0.238909	NONE
vnz_04340	Mini-circle protein	1.119	0.958616	0.0488301	0.0183554	NONE
vnz_04355	uracil-DNA glycosylase	0.952	0.569345	-0.0213631	0.244624	NONE
vnz_04360	peptide-binding protein	2.637	0.000298863	0.42111	3.52453	UP
vnz_04365	3-ketoacyl-ACP reductase	1.183	0.737722	0.0729847	0.132108	NONE
vnz_04370	beta-ketoacyl-ACP reductase	1.168	0.776025	0.0674428	0.110124	NONE
vnz_04375	hypothetical protein	1.54	0.18877	0.187521	0.724066	NONE
vnz_04380	hypothetical protein	1.174	0.859286	0.0696681	0.0658621	NONE
vnz_04395	hypothetical protein	0.958	0.624521	-0.0186345	0.204453	NONE
vnz_04400	transcriptional regulator, cmlR	0.714	0.3645	-0.146302	0.438303	NONE
vnz_04415	chloramphenicol efflux pump	2.946	0.000272818	0.469233	3.56413	UP
vnz_04420	3-deoxy-7-phosphoheptulonate synthase	0.608	0.0773546	-0.216096	1.11151	NONE
vnz_04425	4-amino-4-deoxychorismate mutase	1.823	0.0461147	0.260787	1.33616	NONE
vnz_04430	4-amino-4-deoxyprephenate dehydrogenase	1.945	0.0215958	0.28892	1.66563	NONE
vnz_04435	aminodeoxychorismate synthase, component I	0.949	0.611463	-0.0227338	0.21363	NONE
vnz_04440	polyketide synthase	1.564	0.146176	0.194237	0.835125	NONE
vnz_04445	non-ribosomal peptide synthetase	1.435	0.328162	0.156852	0.483911	NONE
vnz_04450	hypothetical protein	1.119	0.981339	0.0488301	0.00818112	NONE
vnz_04455	N-oxidase	3.079	0.0029722	0.48841	2.52692	UP
vnz_04460	hypothetical protein	1.711	0.102657	0.23325	0.98861	NONE
vnz_04465	short-chain dehydrogenase	1.184	0.834827	0.0733517	0.0784035	NONE
vnz_04470	adenylate synthase	1.139	0.947497	0.0565237	0.023422	NONE
vnz_04475	alkylhalidase	2.075	0.00554878	0.317018	2.2558	UP
vnz_04480	aldo/keto reductase	0.922	0.530949	-0.0352691	0.274947	NONE
vnz_04485	globin	0.999	0.73462	-0.000434512	0.133937	NONE
vnz_04495	alpha/beta hydrolase	1.857	0.106855	0.268812	0.971204	NONE
vnz_04530	TetR family transcriptional regulator	1.19	0.776443	0.075547	0.10989	NONE
vnz_04545	iron-sulfur protein	0.772	0.158152	-0.112383	0.800926	NONE
vnz_04550	isochorismatase	0.678	0.155249	-0.16877	0.80897	NONE
vnz_04555	pyridoxamine 5-phosphate oxidase	1.237	0.737749	0.0923697	0.132091	NONE
vnz_04560	LysR family transcriptional regulator	0.906	0.417434	-0.0428718	0.379412	NONE
vnz_04570	GntR family transcriptional regulator	1.127	0.94107	0.0519239	0.0263779	NONE
vnz_04575	hypothetical protein	1.384	0.499919	0.141136	0.3011	NONE
vnz_04580	transcriptional regulator	1.12	0.95677	0.049218	0.0191923	NONE
vnz_04595	peptidase	0.709	0.281272	-0.149354	0.550873	NONE
vnz_04605	polyketide cyclase	1.447	0.415095	0.160469	0.381852	NONE
vnz_04610	PadR family transcriptional regulator	0.495	0.00125311	-0.305395	2.90201	DOWN
vnz_04620	oxidoreductase	0.899	0.448774	-0.0462403	0.347973	NONE
vnz_04625	hypothetical protein	0.712	0.441332	-0.14752	0.355235	NONE
vnz_04630	glutamate--cysteine ligase	1.36	0.336864	0.133539	0.472545	NONE
vnz_04635	hypothetical protein	1.198	0.796297	0.0784568	0.098925	NONE
vnz_04645	glycine dehydrogenase (aminomethyl-transferring)	0.814	0.264547	-0.0893756	0.577498	NONE
vnz_04655	DNA polymerase IV	1.068	0.920711	0.0285713	0.0358767	NONE
vnz_04660	MerR family transcriptional regulator	0.834	0.490799	-0.0788339	0.309096	NONE
vnz_04665	hypothetical protein	1.012	0.75794	0.00518051	0.120365	NONE
vnz_04670	MerR family transcriptional regulator	0.876	0.508482	-0.0574959	0.293724	NONE
vnz_04675	hypothetical protein	1.104	0.954766	0.0429691	0.0201032	NONE
vnz_04680	hypothetical protein	0.81	0.226712	-0.091515	0.644526	NONE
vnz_04690	hypothetical protein	0.952	0.494296	-0.0213631	0.306013	NONE
vnz_04695	mannose-1-phosphate guanyltransferase	1.179	0.745951	0.0715138	0.127289	NONE
vnz_04700	CDP-diacylglycerol--glycerol-3-phosphate 3-phosphatidyltransferase	2.241	0.0127552	0.350442	1.89431	UP
vnz_04720	phosphoenolpyruvate--carbohydrate phosphotransferase	0.636	0.0276554	-0.196543	1.55822	NONE
vnz_04725	phosphoenolpyruvate--protein phosphotransferase	1.205	0.680298	0.080987	0.167301	NONE
vnz_04740	GntR family transcriptional regulator	0.988	0.691556	-0.00524306	0.160172	NONE
vnz_04745	hypothetical protein	1.024	0.889014	0.0103	0.0510913	NONE
vnz_04760	acetoacetate--CoA ligase	1.175	0.791903	0.0700379	0.101328	NONE
vnz_04765	glycosyl hydrolase	1.089	0.994669	0.0370279	0.00232158	NONE
vnz_04770	NUDIX hydrolase	1.017	0.668294	0.00732095	0.175032	NONE
vnz_04775	D-alanyl-D-alanine dipeptidase	0.928	0.472516	-0.032452	0.325583	NONE
vnz_04780	benzoylsuccinyl-CoA thiolase	1.667	0.283628	0.221936	0.547251	NONE
vnz_04785	lipid-transfer protein	1.521	0.391926	0.182129	0.406795	NONE
vnz_04790	ATP-binding protein	1.274	0.63973	0.105169	0.194003	NONE
vnz_04795	hypothetical protein	1.466	0.439193	0.166134	0.357345	NONE
vnz_04800	dynein regulation protein LC7	2.077	0.0310744	0.317436	1.5076	UP
vnz_04805	histidine kinase	1.209	0.70901	0.0824263	0.149348	NONE
vnz_04815	hypothetical protein	0.938	0.558187	-0.0277972	0.25322	NONE
vnz_04820	hypothetical protein	0.867	0.391578	-0.0619809	0.407182	NONE
vnz_04830	hypothetical protein	0.825	0.299362	-0.0835461	0.523804	NONE
vnz_04835	GntR family transcriptional regulator	1.094	0.923919	0.0390173	0.034366	NONE
vnz_04840	hypothetical protein	1.508	0.356172	0.178401	0.44834	NONE
vnz_04855	5-oxoprolinase	1.007	0.64307	0.00302947	0.191742	NONE
vnz_04865	glycosyl transferase	1.689	0.310375	0.22763	0.508114	NONE
vnz_04870	glycosyl transferase family 1	1.344	0.563531	0.128399	0.249082	NONE
vnz_04875	hypothetical protein	0.906	0.63662	-0.0428718	0.196119	NONE
vnz_04880	hypothetical protein	1.471	0.251485	0.167613	0.599488	NONE
vnz_04890	hypothetical protein	0.422	0.0144848	-0.374688	1.83909	DOWN
vnz_04895	GntR family transcriptional regulator	0.995	0.62122	-0.00217692	0.206754	NONE
vnz_04905	glycerophosphodiester phosphodiesterase	2.027	0.0685391	0.306854	1.16406	NONE
vnz_04910	MFS transporter	1.906	0.0995003	0.280123	1.00218	NONE
vnz_04915	hypothetical protein	0.702	0.0648992	-0.153663	1.18776	NONE
vnz_04920	hypothetical protein	1.386	0.454921	0.141763	0.342064	NONE
vnz_04925	dolichol-phosphate mannosyltransferase	1.559	0.235135	0.192846	0.628683	NONE
vnz_04930	amidohydrolase	0.989	0.700224	-0.00480371	0.154763	NONE
vnz_04935	AsnC family transcriptional regulator	1.048	0.874901	0.0203613	0.0580411	NONE
vnz_04940	hypothetical protein	0.96	0.737714	-0.0177288	0.132112	NONE
vnz_04945	phosphotransferase family protein	1.146	0.877462	0.0591846	0.0567717	NONE
vnz_04950	hypothetical protein	1.266	0.729301	0.102434	0.137093	NONE
vnz_04960	acyl-CoA dehydrogenase	1.015	0.772976	0.00646604	0.111834	NONE
vnz_04990	hypothetical protein	0.589	0.0233823	-0.229885	1.63111	NONE
vnz_04995	hypothetical protein	0.887	0.406868	-0.0520764	0.390547	NONE
vnz_05000	CbxX/CfqX	1.063	0.858786	0.0265333	0.0661152	NONE
vnz_05005	hypothetical protein	1.809	0.155833	0.257439	0.80734	NONE
vnz_05010	hypothetical protein	1.433	0.438553	0.156246	0.357978	NONE
vnz_05015	hypothetical protein	10.847	1e-17	1.03531	17	UP
vnz_05020	ATP phosphoribosyltransferase	1.144	0.890563	0.058426	0.0503354	NONE
vnz_05025	phosphoribosyl-ATP diphosphatase	3.827	2.47988e-08	0.582858	7.60557	UP
vnz_05030	6,7-dimethyl-8-ribityllumazine synthase	1.11	0.940094	0.045323	0.0268288	NONE
vnz_05035	bifunctional 3,4-dihydroxy-2-butanone 4-phosphate synthase/GTP cyclohydrolase II	1.011	0.721832	0.00475116	0.141564	NONE
vnz_05045	riboflavin synthase subunit alpha	0.959	0.589225	-0.0181814	0.229719	NONE
vnz_05050	riboflavin biosynthesis protein RibD	1.098	0.988312	0.0406023	0.00510585	NONE
vnz_05055	chitinase	0.554	0.0480755	-0.25649	1.31808	NONE
vnz_05060	nucleoside-diphosphate sugar epimerase	0.917	0.510057	-0.0376307	0.292381	NONE
vnz_05075	ROK family transcriptional regulator	1.295	0.557038	0.11227	0.254115	NONE
vnz_05080	MFS transporter	4.606	6.35183e-08	0.663324	7.1971	UP
vnz_05085	nitrate reductase	1.932	0.0198152	0.286007	1.703	NONE
vnz_05090	hypothetical protein	0.462	0.0421477	-0.335358	1.37523	DOWN
vnz_05095	amine oxidase	0.531	0.0224811	-0.274905	1.64818	NONE
vnz_05100	carbon-nitrogen hydrolase	1.12	0.934186	0.049218	0.0295668	NONE
vnz_05105	Repetin	1.031	0.799128	0.0132587	0.0973839	NONE
vnz_05110	AsnC family transcriptional regulator	0.965	0.646318	-0.0154727	0.189554	NONE
vnz_05115	amino acid permease	1.988	0.0846322	0.298416	1.07246	NONE
vnz_05120	GDSL family lipase	1.359	0.493369	0.133219	0.306828	NONE
vnz_05125	inosine 5-monophosphate dehydrogenase	1.402	0.247118	0.146748	0.607095	NONE
vnz_05130	hypothetical protein	1.301	0.511589	0.114277	0.291078	NONE
vnz_05135	guanine-specific ribonuclease N1 and T1	1.075	0.886581	0.0314085	0.0522815	NONE
vnz_05140	transcriptional regulator	0.93	0.493534	-0.0315171	0.306683	NONE
vnz_05145	ribulose-phosphate 3-epimerase	1.233	0.658378	0.0909631	0.181525	NONE
vnz_05150	hypothetical protein	1.479		0.169968	#VALUE!	#VALUE!
vnz_05160	hypothetical protein	1.156	0.824816	0.0629578	0.0836428	NONE
vnz_05165	hypothetical protein	1.001	0.620326	0.000434077	0.20738	NONE
vnz_05170	hypothetical protein	1.285	0.652095	0.108903	0.185689	NONE
vnz_05175	hypothetical protein	1.012	0.73894	0.00518051	0.131391	NONE
vnz_05180	rRNA cytosine-C5-methyltransferase	1.12	0.932667	0.049218	0.0302734	NONE
vnz_05185	methionyl-tRNA formyltransferase	1.289	0.49171	0.110253	0.308291	NONE
vnz_05190	hypothetical protein	1.29	0.605517	0.11059	0.217874	NONE
vnz_05195	primosome assembly protein PriA	0.855	0.25841	-0.0680339	0.587691	NONE
vnz_05200	transcriptional regulator	0.613	0.225372	-0.21254	0.6471	NONE
vnz_05205	hypothetical protein	0.692	0.238614	-0.159894	0.622303	NONE
vnz_05210	hypothetical protein	1.206	0.745168	0.0813473	0.127746	NONE
vnz_05215	hypothetical protein	0.491	0.0751946	-0.308919	1.12381	NONE
vnz_05220	methionine adenosyltransferase	1.166	0.781164	0.0666986	0.107258	NONE
vnz_05225	phosphopantothenoylcysteine decarboxylase	1.043	0.857304	0.0182843	0.066865	NONE
vnz_05230	DNA-directed RNA polymerase subunit omega	1.224	0.616948	0.0877814	0.209751	NONE
vnz_05235	guanylate kinase	0.94	0.514428	-0.0268721	0.288676	NONE
vnz_05240	30S ribosomal protein S13	0.964	0.615615	-0.015923	0.210691	NONE
vnz_05245	orotidine 5'-phosphate decarboxylase	1.195	0.818769	0.0773679	0.0868388	NONE
vnz_05250	dihydroorotate dehydrogenase (quinone)	1.463	0.207618	0.165244	0.682736	NONE
vnz_05255	carbamoyl phosphate synthase large subunit	1.028	0.810559	0.0119931	0.0912154	NONE
vnz_05260	carbamoyl phosphate synthase small subunit	0.942	0.51087	-0.0259491	0.29169	NONE
vnz_05265	hypothetical protein	0.985	0.680505	-0.00656377	0.167169	NONE
vnz_05270	dihydroorotase	1.354	0.373483	0.131619	0.427729	NONE
vnz_05275	aspartate carbamoyltransferase	1.36	0.35561	0.133539	0.449026	NONE
vnz_05280	bifunctional pyr operon transcriptional regulator/uracil phosphoribosyltransferase	1.004	0.752354	0.00173371	0.123578	NONE
vnz_05285	transcriptional regulator, bldD	0.892	0.388472	-0.0496351	0.41064	NONE
vnz_05290	N utilization substance protein B	1.021	0.672124	0.00902574	0.172551	NONE
vnz_05295	elongation factor P	1.213	0.661818	0.0838608	0.179261	NONE
vnz_05300	peptidase M24 family protein	1.028	0.854865	0.0119931	0.0681027	NONE
vnz_05305	hypothetical protein	0.914	0.477964	-0.0390538	0.320605	NONE
vnz_05315	type II 3-dehydroquinate dehydratase	0.952	0.571342	-0.0213631	0.243104	NONE
vnz_05320	3-dehydroquinate synthase	1.419	0.351913	0.151982	0.453564	NONE
vnz_05325	shikimate kinase	1.026	0.835991	0.0111474	0.0777985	NONE
vnz_05330	chorismate synthase	1.054	0.890632	0.0228406	0.0503017	NONE
vnz_05335	shikimate dehydrogenase	2.075	0.0190716	0.317018	1.71961	UP
vnz_05340	hypothetical protein	2.389	0.00121957	0.378216	2.91379	UP
vnz_05345	Holliday junction DNA helicase RuvA	0.82	0.279443	-0.0861861	0.553707	NONE
vnz_05350	alanine--tRNA ligase	1.211	0.66514	0.0831441	0.177087	NONE
vnz_05355	hypothetical protein	1.243	0.688968	0.0944711	0.161801	NONE
vnz_05360	DUF948 domain-containing protein	2.169	0.0421018	0.33626	1.3757	UP
vnz_05365	regulator	1.218	0.64772	0.0856473	0.188613	NONE
vnz_05370	30S ribosomal protein S4	0.964	0.616063	-0.015923	0.210375	NONE
vnz_05375	AAA family ATPase	1.373	0.377282	0.137671	0.423334	NONE
vnz_05385	histidine--tRNA ligase	1.171	0.768234	0.0685569	0.114507	NONE
vnz_05390	MBL fold metallo-hydrolase	3.65	9.93473e-06	0.562293	5.00284	UP
vnz_05395	peptidylprolyl isomerase	1.134	0.907205	0.0546131	0.0422944	NONE
vnz_05400	DNA repair protein	1.136	0.865536	0.0553783	0.0627151	NONE
vnz_05405	GTP pyrophosphokinase	1.089	0.999971	0.0370279	1.24539e-05	NONE
vnz_05410	adenine phosphoribosyltransferase	1.024	0.800236	0.0103	0.096782	NONE
vnz_05415	protein-export membrane protein SecF	0.967	0.633895	-0.0145735	0.197983	NONE
vnz_05420	protein-export membrane protein SecD	1.039	0.839924	0.0166155	0.0757602	NONE
vnz_05425	preprotein translocase subunit YajC	1.287	0.495347	0.109579	0.305091	NONE
vnz_05430	Holliday junction DNA helicase RuvB	1.455	0.311882	0.162863	0.50601	NONE
vnz_05435	Holliday junction DNA helicase RuvA	0.851	0.256457	-0.0700704	0.590985	NONE
vnz_05440	crossover junction endodeoxyribonuclease RuvC	0.786	0.318233	-0.104577	0.497255	NONE
vnz_05445	transcriptional regulator	1.048	0.87428	0.0203613	0.0583497	NONE
vnz_05450	glutamine amidotransferase subunit PdxT	1.002	0.840637	0.000867722	0.0753915	NONE
vnz_05455	pyridoxal biosynthesis lyase PdxS	1.051	0.880772	0.0216027	0.0551367	NONE
vnz_05460	hypothetical protein	1.192	0.742729	0.0762763	0.12917	NONE
vnz_05465	alpha-(1-2)-phosphatidylinositol mannosyltransferase	1.11	0.990857	0.045323	0.00398908	NONE
vnz_05470	phosphatidylinositol mannoside acyltransferase	0.924	0.507994	-0.034328	0.294142	NONE
vnz_05475	CDP-diacylglycerol--glycerol-3-phosphate 3-phosphatidyltransferase	2.305	0.0052355	0.362671	2.28104	UP
vnz_05480	elongation factor G	1.628	0.0781529	0.211654	1.10706	NONE
vnz_05485	hypothetical protein	1.428	0.268274	0.154728	0.571422	NONE
vnz_05490	HIT family hydrolase	1.013	0.757767	0.00560945	0.120464	NONE
vnz_05495	ion transporter	1.592	0.347884	0.201943	0.458565	NONE
vnz_05500	threonine--tRNA ligase	1.24	0.59781	0.0934217	0.223437	NONE
vnz_05505	hypothetical protein	0.995	0.71501	-0.00217692	0.145688	NONE
vnz_05510	DUF4365 domain-containing protein	0.804	0.151376	-0.094744	0.819942	NONE
vnz_05515	DNA polymerase III subunit epsilon	1.164	0.816728	0.065953	0.0879225	NONE
vnz_05525	polyketide cyclase	1.746	0.0719592	0.242044	1.14291	NONE
vnz_05540	TIGR02611 family protein	3.024	0.0029352	0.480582	2.53236	UP
vnz_05545	sporulation protein SsgA	0.764	0.279392	-0.116907	0.553786	NONE
vnz_05550	hypothetical protein	0.887	0.358171	-0.0520764	0.44591	NONE
vnz_05555	hypothetical protein	1.696	0.240645	0.229426	0.618623	NONE
vnz_05560	disulfide bond formation protein DsbA	0.729	0.125298	-0.137272	0.902055	NONE
vnz_05565	GNAT family N-acetyltransferase	1.455	0.31141	0.162863	0.506668	NONE
vnz_05570	4-amino-4-deoxychorismate lyase	0.934	0.537462	-0.0296531	0.269652	NONE
vnz_05575	chloride transporter	0.989	0.68606	-0.00480371	0.163638	NONE
vnz_05605	hypothetical protein	1.269	0.632975	0.103462	0.198613	NONE
vnz_05610	aminoglycoside phosphotransferase	1.152	0.895837	0.0614525	0.0477712	NONE
vnz_05615	serine/threonine protein kinase	0.778	0.224552	-0.10902	0.648684	NONE
vnz_05620	rRNA methyltransferase	1.463	0.205384	0.165244	0.687433	NONE
vnz_05625	uroporphyrinogen-III C-methyltransferase	0.897	0.468774	-0.0472076	0.329037	NONE
vnz_05630	5,6-dimethylbenzimidazole synthase	0.755	0.114794	-0.122053	0.940082	NONE
vnz_05635	precorrin-6y C5,15-methyltransferase (decarboxylating) subunit CbiE	1.065	0.814466	0.0273496	0.089127	NONE
vnz_05640	GNAT family N-acetyltransferase	0.908	0.49995	-0.0419142	0.301073	NONE
vnz_05645	metal ABC transporter substrate-binding protein	1.731	0.0581467	0.238297	1.23547	NONE
vnz_05655	methionine ABC transporter ATP-binding protein	1.079	0.951431	0.0330214	0.0216227	NONE
vnz_05665	hypothetical protein	4.332	0.000395833	0.636688	3.40249	UP
vnz_05670	GNAT family N-acetyltransferase	0.787	0.213432	-0.104025	0.670741	NONE
vnz_05680	glycerophosphodiester phosphodiesterase	0.556	0.00593418	-0.254925	2.22664	NONE
vnz_05685	1-acyl-sn-glycerol-3-phosphate acyltransferase	1.162	0.858024	0.0652061	0.0665007	NONE
vnz_05695	TetR family transcriptional regulator	1.086	0.93637	0.0358298	0.0285524	NONE
vnz_05705	argininosuccinate lyase	0.963	0.617284	-0.0163737	0.209515	NONE
vnz_05715	arginine repressor	0.786	0.224281	-0.104577	0.649207	NONE
vnz_05720	acetylornithine aminotransferase	0.739	0.175936	-0.131356	0.754646	NONE
vnz_05725	acetylglutamate kinase	0.902	0.456368	-0.0447935	0.340685	NONE
vnz_05730	bifunctional ornithine acetyltransferase/N-acetylglutamate synthase	0.547	0.00942934	-0.262013	2.02552	NONE
vnz_05735	N-acetyl-gamma-glutamyl-phosphate reductase	0.876	0.436438	-0.0574959	0.360078	NONE
vnz_05740	argininosuccinate synthase	1.205	0.712775	0.080987	0.147048	NONE
vnz_05750	glyoxalase	0.595	0.122774	-0.225483	0.910892	NONE
vnz_05755	50S rRNA methyltransferase	1.126	0.932684	0.0515384	0.0302653	NONE
vnz_05760	histidine phosphatase family protein	2.946	0.00258005	0.469233	2.58837	UP
vnz_05765	GNAT family N-acetyltransferase	1.712	0.253587	0.233504	0.595874	NONE
vnz_05770	GntR family transcriptional regulator	1.004	0.726652	0.00173371	0.138674	NONE
vnz_05785	hypothetical protein	1.002	0.727701	0.000867722	0.138047	NONE
vnz_05790	3-hydroxybutyryl-CoA dehydrogenase	1.151	0.823951	0.0610753	0.0840986	NONE
vnz_05800	transcriptional regulator	0.988	0.752101	-0.00524306	0.123724	NONE
vnz_05805	phosphatase	0.86	0.513177	-0.0655015	0.289733	NONE
vnz_05810	hypothetical protein	0.601	0.0750529	-0.221126	1.12463	NONE
vnz_05815	phenylalanine--tRNA ligase subunit beta	0.916	0.478298	-0.0381045	0.320301	NONE
vnz_05820	phenylalanine--tRNA ligase subunit alpha	0.826	0.256913	-0.08302	0.590215	NONE
vnz_05825	PAS domain-containing sensor histidine kinase	1.193	0.772611	0.0766404	0.112039	NONE
vnz_05830	RNA methyltransferase	0.963	0.623035	-0.0163737	0.205488	NONE
vnz_05835	50S ribosomal protein L20	0.872	0.406651	-0.0594835	0.390778	NONE
vnz_05840	50S ribosomal protein L35	0.615	0.0372238	-0.211125	1.42918	NONE
vnz_05845	translation initiation factor IF-3	0.868	0.352641	-0.0614803	0.452667	NONE
vnz_05850	DUF1844 domain-containing protein	4.992	3.22554e-08	0.698275	7.4914	UP
vnz_05855	hypothetical protein	1.22	0.710248	0.0863598	0.14859	NONE
vnz_05860	type VII secretion-associated serine protease mycosin	2.317	0.0541088	0.364926	1.26673	NONE
vnz_05870	alanine racemase	2.301	0.00765834	0.361917	2.11587	UP
vnz_05875	hypothetical protein	1.036	0.821878	0.0153598	0.0851925	NONE
vnz_05880	3-oxoacyl-ACP reductase	2.308	0.00388068	0.363236	2.41109	UP
vnz_05885	aldehyde dehydrogenase	1.497	0.225364	0.175222	0.647115	NONE
vnz_05890	glutamine synthetase	1.343	0.365635	0.128076	0.436953	NONE
vnz_05895	GntR family transcriptional regulator	0.953	0.516607	-0.0209071	0.28684	NONE
vnz_05905	gamma-glutamyl-gamma-aminobutyrate hydrolase	0.881	0.427522	-0.0550241	0.369041	NONE
vnz_05915	TetR family transcriptional regulator	1.342	0.547434	0.127753	0.261668	NONE
vnz_05920	amidohydrolase	1.272	0.460409	0.104487	0.336856	NONE
vnz_05925	LysR family transcriptional regulator	1.209	0.698838	0.0824263	0.155623	NONE
vnz_05935	cobalamin-binding protein	0.925	0.533314	-0.0338583	0.273017	NONE
vnz_05940	hypothetical protein	0.96	0.7919	-0.0177288	0.10133	NONE
vnz_05945	glycine/betaine ABC transporter permease	1.229	0.695546	0.0895519	0.157674	NONE
vnz_05950	glycine/betaine ABC transporter ATP-binding protein	0.808	0.349249	-0.0925886	0.456865	NONE
vnz_05955	flap endonuclease	1.194	0.688203	0.0770043	0.162283	NONE
vnz_05960	NADPH-dependent ferric siderophore reductase	3.594	0.000510819	0.555578	3.29173	UP
vnz_05965	MerR family transcriptional regulator	1.139	0.874439	0.0565237	0.0582707	NONE
vnz_05975	cytochrome P450	1.733	0.100281	0.238799	0.998782	NONE
vnz_05980	RNA helicase	1.086	0.988034	0.0358298	0.00522826	NONE
vnz_05985	twin arginine-targeting protein translocase TatC	1.991	0.0677606	0.299071	1.16902	NONE
vnz_05990	Sec-independent protein translocase TatA	1.477	0.392476	0.16938	0.406186	NONE
vnz_05995	hypothetical protein	1.532	0.358703	0.185259	0.445265	NONE
vnz_06005	WYL domain-containing protein	1.273	0.582084	0.104828	0.235015	NONE
vnz_06010	WYL domain-containing protein	1.048	0.890241	0.0203613	0.0504924	NONE
vnz_06015	peptidylprolyl isomerase	1.152	0.820275	0.0614525	0.0860405	NONE
vnz_06020	peptidylprolyl isomerase	0.712	0.0814279	-0.14752	1.08923	NONE
vnz_06025	Pup--protein ligase	2.096	0.00743703	0.321391	2.1286	UP
vnz_06035	LacI family transcriptional regulator	0.968	0.64888	-0.0141246	0.187835	NONE
vnz_06040	proteasome subunit alpha	1.28	0.509229	0.10721	0.293087	NONE
vnz_06045	proteasome subunit beta	1.082	0.976783	0.0342273	0.010202	NONE
vnz_06050	ubiquitin-like protein Pup	1.224	0.726018	0.0877814	0.139053	NONE
vnz_06055	proteasome accessory factor PafA2	1.51	0.182024	0.178977	0.73987	NONE
vnz_06060	proteasome ATPase	1.289	0.491727	0.110253	0.308276	NONE
vnz_06065	ferredoxin	0.694	0.0988703	-0.158641	1.00493	NONE
vnz_06070	hypothetical protein	0.987	0.733722	-0.00568285	0.134468	NONE
vnz_06075	transposase	1.058	0.913263	0.0244857	0.0394043	NONE
vnz_06080	site-2 protease family protein	1.444	0.227886	0.159567	0.642283	NONE
vnz_06085	recombinase RecB	1.179	0.860045	0.0715138	0.0654787	NONE
vnz_06090	DNA-binding response regulator	1.167	0.777905	0.0670709	0.109073	NONE
vnz_06095	ABC transporter substrate-binding protein	4.241	1.30819e-08	0.627468	7.88333	UP
vnz_06100	peptide-binding protein	4.82	0.000300198	0.683047	3.52259	UP
vnz_06105	hydrolase	0.634	0.0517871	-0.197911	1.28578	NONE
vnz_06110	methionine synthase	1.113	0.915557	0.0464952	0.0383144	NONE
vnz_06115	IclR family transcriptional regulator	1.017	0.787762	0.00732095	0.103605	NONE
vnz_06125	glycerol kinase	0.878	0.377552	-0.0565055	0.423023	NONE
vnz_06130	glycerol-3-phosphate dehydrogenase	1.027	0.803916	0.0115704	0.0947895	NONE
vnz_06135	luciferase	1.077	0.933312	0.0322157	0.0299732	NONE
vnz_06140	carboxylate--amine ligase	0.995	0.769622	-0.00217692	0.113723	NONE
vnz_06145	glycoside hydrolase	1.236	0.689782	0.0920185	0.161288	NONE
vnz_06150	cysteine--1-D-myo-inosityl 2-amino-2-deoxy-alpha-D-glucopyranoside ligase	1.522	0.125544	0.182415	0.901205	NONE
vnz_06155	phosphatidylinositol kinase	1.396	0.459509	0.144885	0.337706	NONE
vnz_06160	hypothetical protein	1.107	0.947363	0.0441476	0.0234836	NONE
vnz_06165	phosphoglycerate mutase	1.188	0.723271	0.0748164	0.140699	NONE
vnz_06170	magnesium transporter CorA	1.602	0.12848	0.204663	0.891164	NONE
vnz_06175	hypothetical protein	0.877	0.329281	-0.0570004	0.482433	NONE
vnz_06180	LLM class F420-dependent oxidoreductase	1.342	0.393222	0.127753	0.405362	NONE
vnz_06185	aldo/keto reductase	1.505	0.271679	0.177536	0.565945	NONE
vnz_06190	DNA helicase RecD	1.018	0.791436	0.00774778	0.101584	NONE
vnz_06195	hypothetical protein	1.003	0.768784	0.00130093	0.114195	NONE
vnz_06215	hypothetical protein	1.409	0.293588	0.148911	0.532262	NONE
vnz_06225	pseudouridylate synthase	0.949	0.654276	-0.0227338	0.184239	NONE
vnz_06230	Zn-dependent hydrolase	0.931	0.527268	-0.0310503	0.277968	NONE
vnz_06235	S-(hydroxymethyl)mycothiol dehydrogenase	0.859	0.331589	-0.0660068	0.4794	NONE
vnz_06240	L-asparagine permease	1.713	0.19503	0.233757	0.709898	NONE
vnz_06245	GntR family transcriptional regulator	1.695	0.112868	0.22917	0.947431	NONE
vnz_06250	gluconate kinase	0.997	0.725366	-0.00130484	0.139443	NONE
vnz_06255	gluconate transporter	1.817	0.135761	0.259355	0.867223	NONE
vnz_06260	RNA-binding protein	0.845	0.264427	-0.0731433	0.577695	NONE
vnz_06265	hypothetical protein	1.376	0.509165	0.138618	0.293141	NONE
vnz_06275	FAD-binding dehydrogenase	1.346	0.424464	0.129045	0.372159	NONE
vnz_06280	TetR family transcriptional regulator	1.488	0.334593	0.172603	0.475483	NONE
vnz_06285	3-alpha-hydroxysteroid dehydrogenase	1.308	0.555713	0.116608	0.255149	NONE
vnz_06290	NUDIX hydrolase	1.185	0.769238	0.0737184	0.113939	NONE
vnz_06295	hypothetical protein	3.502	7.31454e-05	0.544316	4.13581	UP
vnz_06305	alcohol dehydrogenase	1.448	0.217561	0.160769	0.662419	NONE
vnz_06310	MBL fold metallo-hydrolase	1.233	0.771008	0.0909631	0.112941	NONE
vnz_06315	glucarate dehydratase	1.211	0.768802	0.0831441	0.114186	NONE
vnz_06320	acyl-CoA dehydrogenase	1.046	0.774836	0.0195317	0.11079	NONE
vnz_06325	acyl-CoA dehydrogenase	1.126	0.933834	0.0515384	0.0297302	NONE
vnz_06330	TetR family transcriptional regulator	1.042	0.852731	0.0178677	0.0691877	NONE
vnz_06335	dehydrogenase	1.109	0.968388	0.0449315	0.0139505	NONE
vnz_06340	hypothetical protein	0.643	0.0375203	-0.191789	1.42573	NONE
vnz_06345	erythromycin esterase	0.661	0.333037	-0.179799	0.477507	NONE
vnz_06350	serine-threonine protein kinase	1.181	0.747765	0.0722499	0.126235	NONE
vnz_06355	hypothetical protein	0.334	1.8618e-05	-0.476254	4.73007	DOWN
vnz_06360	hypothetical protein	0.666	0.201037	-0.176526	0.696725	NONE
vnz_06370	dehydratase	1.121	0.936341	0.0496056	0.0285661	NONE
vnz_06375	TetR family transcriptional regulator	1.258	0.674543	0.0996806	0.170991	NONE
vnz_06385	acyl-CoA dehydrogenase	1.228	0.773376	0.0891984	0.11161	NONE
vnz_06390	TetR family transcriptional regulator	1.126	0.933332	0.0515384	0.0299637	NONE
vnz_06395	transcriptional regulator	0.819	0.287628	-0.0867161	0.541169	NONE
vnz_06410	TetR family transcriptional regulator	1.042	0.832192	0.0178677	0.0797765	NONE
vnz_06420	flavodoxin	2.238	0.10428	0.34986	0.981798	NONE
vnz_06425	hypothetical protein	1.457	0.41681	0.16346	0.380062	NONE
vnz_06465	alcohol dehydrogenase	1.447	0.273797	0.160469	0.562571	NONE
vnz_06470	aldehyde dehydrogenase family protein	1.389	0.264707	0.142702	0.577234	NONE
vnz_06480	hypothetical protein	0.401	0.00182896	-0.396856	2.7378	DOWN
vnz_06490	molybdopterin-binding oxidoreductase	1.352	0.416482	0.130977	0.380404	NONE
vnz_06495	TetR family transcriptional regulator	1.265	0.600953	0.102091	0.22116	NONE
vnz_06515	homogentisate 1,2-dioxygenase	1.325	0.374127	0.122216	0.426981	NONE
vnz_06520	GntR family transcriptional regulator	1.242	0.745041	0.0941216	0.12782	NONE
vnz_06525	DNA methyltransferase	1.062	0.901744	0.0261245	0.0449167	NONE
vnz_06530	TetR family transcriptional regulator	0.902	0.362609	-0.0447935	0.440562	NONE
vnz_06545	formyl-CoA transferase	1.481	0.241093	0.170555	0.617815	NONE
vnz_06550	hypothetical protein	1.691	0.186038	0.228144	0.730398	NONE
vnz_06555	hypothetical protein	1.001	0.719346	0.000434077	0.143062	NONE
vnz_06560	lipase	1.465	0.254329	0.165838	0.594604	NONE
vnz_06565	glycosyl transferase	0.939	0.694252	-0.0273344	0.158483	NONE
vnz_06570	family 2 glycosyl transferase	0.737	0.325741	-0.132533	0.487128	NONE
vnz_06575	polysaccharide deacetylase	0.958	0.585785	-0.0186345	0.232262	NONE
vnz_06580	ATPase	1.313	0.514325	0.118265	0.288763	NONE
vnz_06585	GntR family transcriptional regulator	1.092	0.995985	0.0382226	0.00174724	NONE
vnz_06590	GNAT family N-acetyltransferase	1.571	0.285747	0.196176	0.544019	NONE
vnz_06595	DUF402 domain-containing protein	1.149	0.901403	0.06032	0.0450808	NONE
vnz_06600	hypothetical protein	1.014	0.821605	0.00603795	0.0853368	NONE
vnz_06615	C4-dicarboxylate ABC transporter substrate-binding protein	0.572	0.0768361	-0.242604	1.11443	NONE
vnz_06620	two-component system response regulator	0.483	0.0468375	-0.316053	1.32941	DOWN
vnz_06625	chitin-binding protein	0.188	3.71018e-05	-0.725842	4.43061	DOWN
vnz_06630	lipase	2.362	0.00764951	0.37328	2.11637	UP
vnz_06640	DNA polymerase III subunit alpha	1.175	0.807943	0.0700379	0.0926191	NONE
vnz_06645	DUF3533 domain-containing protein	0.734	0.14854	-0.134304	0.828157	NONE
vnz_06650	mycothiol acetyltransferase	1.917	0.079889	0.282622	1.09751	NONE
vnz_06655	bifunctional acetaldehyde-CoA/alcohol dehydrogenase	0.279	2.92422e-08	-0.554396	7.53399	DOWN
vnz_06660	serine protease	1.365	0.454577	0.135133	0.342392	NONE
vnz_06665	hypothetical protein	1.077	0.913885	0.0322157	0.0391082	NONE
vnz_06680	ABC transporter substrate-binding protein	0.953	0.726933	-0.0209071	0.138506	NONE
vnz_06695	adenylate cyclase	1.222	0.716389	0.0870712	0.144851	NONE
vnz_06715	hypothetical protein	0.814		-0.0893756	#VALUE!	#VALUE!
vnz_06720	cell division protein SepF	0.656	0.0656201	-0.183096	1.18296	NONE
vnz_06725	MFS transporter	0.837	0.598176	-0.0772745	0.223171	NONE
vnz_06735	proteinase inhibitor I78	1.567	0.207048	0.195069	0.683929	NONE
vnz_06740	cytochrome c oxidase subunit I	1.512	0.255307	0.179552	0.592938	NONE
vnz_06745	DNA-binding transcriptional regulator	0.843	0.347048	-0.0741724	0.45961	NONE
vnz_06750	glycosyl transferase	1.145	0.856633	0.0588055	0.0672051	NONE
vnz_06755	amino acid ABC transporter substrate-binding protein	1.3	0.613973	0.113943	0.211851	NONE
vnz_06760	hypothetical protein	0.774	0.190987	-0.111259	0.718996	NONE
vnz_06765	hypothetical protein	1.379	0.543099	0.139564	0.265121	NONE
vnz_06780	peptidoglycan-binding protein	0.975	0.601892	-0.0109954	0.220481	NONE
vnz_06785	hypothetical protein	0.711	0.193627	-0.14813	0.713035	NONE
vnz_06795	ribosome biogenesis GTPase Der	1.007	0.74779	0.00302947	0.12622	NONE
vnz_06800	1-acyl-sn-glycerol-3-phosphate acyltransferase	0.826	0.271401	-0.08302	0.566389	NONE
vnz_06805	cytidylate kinase	0.933	0.52906	-0.0301184	0.276495	NONE
vnz_06810	prephenate dehydrogenase	1.016	0.78288	0.00689371	0.106305	NONE
vnz_06815	chorismate mutase	1.032	0.718021	0.0136797	0.143863	NONE
vnz_06830	iron sulfur protein	0.587	0.0226725	-0.231362	1.6445	NONE
vnz_06835	nucleotidyltransferase	1.084	0.953882	0.0350293	0.0205052	NONE
vnz_06840	nucleotidyltransferase	1.009	0.769491	0.00389117	0.113797	NONE
vnz_06845	hypothetical protein	0.89	0.382511	-0.05061	0.417357	NONE
vnz_06850	NUDIX hydrolase	1.033	0.86957	0.0141003	0.0606953	NONE
vnz_06855	transcriptional regulator	1.106	0.954646	0.0437551	0.0201578	NONE
vnz_06865	pseudouridine synthase	0.809	0.265252	-0.0920515	0.576341	NONE
vnz_06870	SMC-Scp complex subunit ScpB	1.001	0.630152	0.000434077	0.200554	NONE
vnz_06875	segregation/condensation protein A	1.722	0.177574	0.236033	0.75062	NONE
vnz_06880	hypothetical protein	0.847	0.4861	-0.0721166	0.313275	NONE
vnz_06885	chromosome partitioning protein	1.244	0.623849	0.0948204	0.204921	NONE
vnz_06890	alanine dehydrogenase	0.924	0.50004	-0.034328	0.300995	NONE
vnz_06895	hypothetical protein	0.781	0.22913	-0.107349	0.639919	NONE
vnz_06900	ADP-ribose pyrophosphatase	0.815	0.259638	-0.0888424	0.585632	NONE
vnz_06905	CTP synthase	0.991	0.696538	-0.00392635	0.157055	NONE
vnz_06910	glucoamylase	0.98	0.678767	-0.00877392	0.168279	NONE
vnz_06915	FAD-binding protein	0.534	0.00668049	-0.272459	2.17519	NONE
vnz_06920	hypothetical protein	1.163	0.867045	0.0655797	0.0619584	NONE
vnz_06930	transcriptional regulator	1.34	0.487924	0.127105	0.311648	NONE
vnz_06935	glycosyltransferase	1.042	0.817532	0.0178677	0.0874954	NONE
vnz_06940	hypothetical protein	1.404	0.477645	0.147367	0.320895	NONE
vnz_06945	DNA repair protein RecN	0.876	0.414375	-0.0574959	0.382607	NONE
vnz_06950	NAD kinase	1.119	0.938958	0.0488301	0.027354	NONE
vnz_06955	16S/23S rRNA (cytidine-2'-O)-methyltransferase	1.109	0.996591	0.0449315	0.00148318	NONE
vnz_06970	ABC transporter	0.878	0.483331	-0.0565055	0.315756	NONE
vnz_06975	HAD family hydrolase	1.196	0.694505	0.0777312	0.158324	NONE
vnz_06980	chromosome partitioning protein ParA	1.268	0.507317	0.103119	0.29472	NONE
vnz_06985	hypothetical protein	0.96	0.592123	-0.0177288	0.227588	NONE
vnz_07010	3-methyladenine DNA glycosylase	1.285	0.602608	0.108903	0.219965	NONE
vnz_07015	sporulation protein	2.374	0.00144535	0.375481	2.84003	UP
vnz_07020	hypothetical protein	0.929	0.511895	-0.0319843	0.290819	NONE
vnz_07035	hypothetical protein	1.385	0.326662	0.14145	0.485901	NONE
vnz_07040	hypothetical protein	1.411	0.363781	0.149527	0.43916	NONE
vnz_07045	iron ABC transporter ATP-binding protein	1.379	0.335982	0.139564	0.473684	NONE
vnz_07050	hypothetical protein	1.018	0.771565	0.00774778	0.112627	NONE
vnz_07060	DNA-binding response regulator	0.808	0.226663	-0.0925886	0.64462	NONE
vnz_07065	diguanylate cyclase	0.813	0.286262	-0.0899095	0.543236	NONE
vnz_07075	ABC transporter ATP-binding protein	1.547	0.150655	0.18949	0.822016	NONE
vnz_07080	phosphoserine phosphatase SerB	0.999	0.630551	-0.000434512	0.20028	NONE
vnz_07085	phosphohistidine phosphatase	1.204	0.738135	0.0806265	0.131864	NONE
vnz_07100	GntR family transcriptional regulator	0.924	0.554311	-0.034328	0.256246	NONE
vnz_07110	enoyl-[acyl-carrier-protein] reductase	1.113	0.925761	0.0464952	0.0335009	NONE
vnz_07115	3-oxoacyl-[acyl-carrier-protein] reductase	1.103	0.965071	0.0425755	0.0154409	NONE
vnz_07120	hypothetical protein	1.142	0.939064	0.0576661	0.0273048	NONE
vnz_07125	hypothetical protein	1.398	0.307935	0.145507	0.511542	NONE
vnz_07130	peptidase C69	1.156	0.807835	0.0629578	0.0926774	NONE
vnz_07135	peptidase	1.078	0.964074	0.0326188	0.0158896	NONE
vnz_07140	tyrosine--tRNA ligase	1.154	0.814718	0.0622058	0.0889925	NONE
vnz_07155	hypothetical protein	1.342	0.374605	0.127753	0.426426	NONE
vnz_07160	cyclic pyranopterin phosphate synthase	0.735	0.23152	-0.133713	0.635412	NONE
vnz_07165	cation acetate symporter	2.582	0.0016381	0.411956	2.78566	UP
vnz_07175	peptidase S8	1.215	0.656113	0.0845763	0.183021	NONE
vnz_07180	hypothetical protein	1.267	0.505518	0.102777	0.296264	NONE
vnz_07185	IMP dehydrogenase	0.906	0.460684	-0.0428718	0.336597	NONE
vnz_07200	hypothetical protein	2.139	0.084112	0.330211	1.07514	NONE
vnz_07205	amidohydrolase	1.57	0.365189	0.1959	0.437482	NONE
vnz_07210	amidohydrolase	2.81	0.00106746	0.448706	2.97165	UP
vnz_07215	alcohol dehydrogenase	2.453	0.00476142	0.389698	2.32226	UP
vnz_07220	acetoacetate decarboxylase	2.416	0.00124748	0.383097	2.90397	UP
vnz_07225	TetR family transcriptional regulator	0.978	0.629618	-0.00966115	0.200923	NONE
vnz_07230	DNA polymerase III subunit epsilon	0.813	0.261945	-0.0899095	0.581789	NONE
vnz_07240	hypothetical protein	0.993	0.600958	-0.00305075	0.221156	NONE
vnz_07245	glucoamylase	2.062	0.0203916	0.314289	1.69055	UP
vnz_07250	oxidoreductase	1.083	0.964351	0.0346285	0.0157648	NONE
vnz_07255	hypothetical protein	1.083	0.920029	0.0346285	0.0361987	NONE
vnz_07260	hypothetical protein	1.423	0.45073	0.153205	0.346083	NONE
vnz_07275	stress protein	0.855	0.322059	-0.0680339	0.492065	NONE
vnz_07280	hypothetical protein	0.841	0.330925	-0.075204	0.48027	NONE
vnz_07285	enoyl-CoA hydratase	1.193	0.692083	0.0766404	0.159842	NONE
vnz_07290	transcriptional regulator	0.762	0.144109	-0.118045	0.841309	NONE
vnz_07295	ABC transporter	0.866	0.363916	-0.0624821	0.438999	NONE
vnz_07300	hypothetical protein	1.597	0.194763	0.203305	0.710494	NONE
vnz_07305	glyoxalase	0.742	0.136566	-0.129596	0.864659	NONE
vnz_07310	hypothetical protein	0.833	0.401748	-0.079355	0.396046	NONE
vnz_07315	hypothetical protein	0.644	0.0255284	-0.191114	1.59298	NONE
vnz_07330	cobalamin biosynthesis protein	1.088	0.971711	0.0366289	0.0124628	NONE
vnz_07335	cobyric acid synthase CobQ	0.903	0.482515	-0.0443122	0.316489	NONE
vnz_07340	magnesium chelatase	1.073	0.961588	0.0305997	0.0170111	NONE
vnz_07345	cob(I)yrinic acid a,c-diamide adenosyltransferase	1.026	0.796684	0.0111474	0.0987137	NONE
vnz_07350	cobyrinic acid a,c-diamide synthase	0.897	0.471544	-0.0472076	0.326477	NONE
vnz_07360	aminotransferase	2.035	0.0115493	0.308564	1.93744	UP
vnz_07365	hypothetical protein	0.825	0.25518	-0.0835461	0.593153	NONE
vnz_07370	NADPH-dependent ferric siderophore reductase	0.972	0.674326	-0.0123337	0.17113	NONE
vnz_07375	penicillin amidase	0.873	0.343879	-0.0589858	0.463594	NONE
vnz_07380	siderophore biosynthesis protein	0.657	0.305688	-0.182435	0.514722	NONE
vnz_07385	amidohydrolase	1.069	0.986456	0.0289777	0.00592249	NONE
vnz_07390	aspartate aminotransferase	0.999	0.722696	-0.000434512	0.141044	NONE
vnz_07395	alkene reductase	0.771	0.285378	-0.112946	0.544579	NONE
vnz_07400	MarR family transcriptional regulator	1.014	0.754768	0.00603795	0.122187	NONE
vnz_07405	class V aminotransferase	1.224	0.698398	0.0877814	0.155897	NONE
vnz_07410	protein-disulfide isomerase	1.051	0.870829	0.0216027	0.0600669	NONE
vnz_07415	GNAT family N-acetyltransferase	1.054	0.956842	0.0228406	0.0191599	NONE
vnz_07435	NADPH:quinone reductase	1.238	0.686789	0.0927206	0.163177	NONE
vnz_07440	aldehyde dehydrogenase (NADP(+))	0.75	0.104895	-0.124939	0.979246	NONE
vnz_07445	IclR family transcriptional regulator	1.295	0.479488	0.11227	0.319223	NONE
vnz_07450	cupin	0.896	0.448926	-0.047692	0.347825	NONE
vnz_07465	DNA-binding response regulator	1.39	0.438979	0.143015	0.357556	NONE
vnz_07480	hypothetical protein	1.418	0.498887	0.151676	0.301998	NONE
vnz_07485	PAS sensor protein	0.76	0.158093	-0.119186	0.801087	NONE
vnz_07490	histidine kinase	0.566	0.00855093	-0.247184	2.06799	NONE
vnz_07500	hypothetical protein	1.212	0.707762	0.0835026	0.150113	NONE
vnz_07505	5-dehydro-4-deoxyglucarate dehydratase	1.565	0.201311	0.194514	0.696132	NONE
vnz_07510	NAD-dependent dehydratase	1.822	0.0529347	0.260548	1.27626	NONE
vnz_07515	short-chain dehydrogenase	1.297	0.58703	0.11294	0.231339	NONE
vnz_07520	transcriptional regulator	1.726	0.243901	0.237041	0.612786	NONE
vnz_07530	stress-induced protein	1.198	0.696871	0.0784568	0.156848	NONE
vnz_07535	1-aminocyclopropane-1-carboxylate deaminase	1.952	0.0128972	0.29048	1.8895	NONE
vnz_07540	GntR family transcriptional regulator	1.401	0.400873	0.146438	0.396993	NONE
vnz_07545	Tat pathway signal sequence domain protein	1.98	0.011722	0.296665	1.931	NONE
vnz_07550	hypothetical protein	0.889	0.439432	-0.0510982	0.357109	NONE
vnz_07555	endonuclease/exonuclease/phosphatase	0.459	0.00117367	-0.338187	2.93045	DOWN
vnz_07560	antibiotic biosynthesis monooxygenase	0.562	0.0468948	-0.250264	1.32887	NONE
vnz_07565	GNAT family N-acetyltransferase	1.116	0.966522	0.0476642	0.0147883	NONE
vnz_07570	polyketide synthase	1.098	0.935752	0.0406023	0.0288391	NONE
vnz_07575	4-hydroxy-tetrahydrodipicolinate synthase	1.272	0.703374	0.104487	0.152814	NONE
vnz_07585	2,3,4,5-tetrahydropyridine-2,6-dicarboxylate N-succinyltransferase	1.007	0.755759	0.00302947	0.121617	NONE
vnz_07590	TetR family transcriptional regulator	1.187	0.831944	0.0744507	0.0799057	NONE
vnz_07605	metal-sulfur cluster biosynthetic enzyme	1.008	0.765539	0.00346053	0.116033	NONE
vnz_07610	SUF system NifU family Fe-S cluster assembly protein	1.24	0.662095	0.0934217	0.17908	NONE
vnz_07615	cysteine desulfurase	1.341	0.399881	0.127429	0.398069	NONE
vnz_07620	Fe-S cluster assembly ATPase SufC	1.046	0.866283	0.0195317	0.0623402	NONE
vnz_07625	Rieske (2Fe-2S) protein	1.134	0.859106	0.0546131	0.0659533	NONE
vnz_07630	Fe-S cluster assembly protein SufD	1.266	0.543465	0.102434	0.264828	NONE
vnz_07635	Fe-S cluster assembly protein SufB	1.177	0.753066	0.0707765	0.123167	NONE
vnz_07640	transcriptional regulator	1.1	0.934374	0.0413927	0.0294795	NONE
vnz_07645	ABC transporter	1.176	0.810226	0.0704073	0.0913937	NONE
vnz_07650	ABC transporter	2.568	0.0118091	0.409595	1.92778	UP
vnz_07655	cytochrome B	2.493	0.00115137	0.396722	2.93879	UP
vnz_07660	amidohydrolase	0.888	0.523671	-0.051587	0.280941	NONE
vnz_07665	hypothetical protein	0.988	0.713129	-0.00524306	0.146832	NONE
vnz_07670	protoheme IX farnesyltransferase	1.289	0.606931	0.110253	0.21686	NONE
vnz_07675	transketolase	0.931	0.520503	-0.0310503	0.283577	NONE
vnz_07680	transaldolase	1.096	0.979543	0.0398106	0.00897644	NONE
vnz_07685	glucose-6-phosphate dehydrogenase	1.214	0.657107	0.0842187	0.182364	NONE
vnz_07690	glucose-6-phosphate dehydrogenase assembly protein OpcA	0.906	0.460272	-0.0428718	0.336985	NONE
vnz_07695	6-phosphogluconolactonase	1.207	0.651376	0.0817073	0.186168	NONE
vnz_07700	hypothetical protein	2.289	0.00947106	0.359646	2.0236	UP
vnz_07705	hypothetical protein	1.601	0.166888	0.204391	0.777576	NONE
vnz_07710	glucose-6-phosphate isomerase	1.442	0.252231	0.158965	0.598202	NONE
vnz_07720	electron transporter	1.036	0.853114	0.0153598	0.0689929	NONE
vnz_07730	triose-phosphate isomerase	1.111	0.93632	0.0457141	0.0285757	NONE
vnz_07735	phosphoglycerate kinase	1.133	0.872781	0.0542299	0.0590946	NONE
vnz_07740	type I glyceraldehyde-3-phosphate dehydrogenase	1.146	0.835874	0.0591846	0.0778592	NONE
vnz_07745	zinc carboxypeptidase	0.875	0.369025	-0.0579919	0.432944	NONE
vnz_07750	DNA-binding protein WhiA	0.714	0.107826	-0.146302	0.967276	NONE
vnz_07755	hypothetical protein	1.294	0.572754	0.111934	0.242032	NONE
vnz_07760	RNase adaptor protein RapZ	1.129	0.88566	0.0526939	0.052733	NONE
vnz_07765	excinuclease ABC subunit C	0.914	0.529307	-0.0390538	0.276292	NONE
vnz_07770	short-chain dehydrogenase	0.413	0.00509362	-0.38405	2.29297	DOWN
vnz_07775	hypothetical protein	2.186	0.0434941	0.33965	1.36157	UP
vnz_07785	hypothetical protein	1.67	0.220369	0.222716	0.65685	NONE
vnz_07790	FeS-binding protein	1.055	0.896042	0.0232525	0.0476715	NONE
vnz_07795	excinuclease ABC subunit A	1.196	0.703109	0.0777312	0.152978	NONE
vnz_07800	mycothiol maleylpyruvate isomerase	1.211	0.608766	0.0831441	0.21555	NONE
vnz_07805	Zn-dependent hydrolase	1.271	0.594601	0.104146	0.225774	NONE
vnz_07820	hypothetical protein	1.294	0.510623	0.111934	0.2919	NONE
vnz_07825	tellurium resistance protein TerC	2.156	0.046776	0.333649	1.32998	UP
vnz_07830	export associated protein	1.044	0.86732	0.0187005	0.0618209	NONE
vnz_07835	Tellurium resistance protein terZ	0.661	0.0407216	-0.179799	1.39017	NONE
vnz_07840	excinuclease ABC subunit B	1.145	0.840602	0.0588055	0.0754095	NONE
vnz_07845	hypothetical protein	1.155	0.826606	0.062582	0.0827015	NONE
vnz_07850	cysteine methyltransferase	1.232	0.71977	0.0906107	0.142806	NONE
vnz_07875	hypothetical protein	1.106	0.958894	0.0437551	0.0182294	NONE
vnz_07880	pseudouridine-5-phosphate glycosidase	2.853	3.9825e-05	0.455302	4.39984	UP
vnz_07885	sugar kinase	1.831	0.034157	0.262688	1.46652	NONE
vnz_07890	uridine kinase	1.068	0.932971	0.0285713	0.0301318	NONE
vnz_07895	glyoxalase	1.687	0.0928632	0.227115	1.03216	NONE
vnz_07910	transcriptional regulator	0.877	0.499262	-0.0570004	0.301672	NONE
vnz_07915	aminotransferase	0.776	0.337175	-0.110138	0.472144	NONE
vnz_07920	hypothetical protein	0.88	0.457178	-0.0555173	0.339915	NONE
vnz_07925	hypothetical protein	1.173	0.844576	0.069298	0.0733611	NONE
vnz_07935	hypothetical protein	0.977	0.630256	-0.0101054	0.200483	NONE
vnz_07940	ATP-dependent helicase	1.149	0.913689	0.06032	0.0392017	NONE
vnz_07945	hypothetical protein	0.768	0.199468	-0.114639	0.700126	NONE
vnz_07955	hypothetical protein	1.248	0.62435	0.0962146	0.204572	NONE
vnz_07960	dephospho-CoA kinase	1.227	0.680041	0.0888446	0.167465	NONE
vnz_07965	proteasome protein	0.837	0.404969	-0.0772745	0.392579	NONE
vnz_07970	30S ribosomal protein S1	0.941	0.549409	-0.0264104	0.260104	NONE
vnz_07975	SAM-dependent methyltransferase	1.399	0.419111	0.145818	0.377671	NONE
vnz_07980	ATP-dependent helicase HrpB	1.153	0.853292	0.0618293	0.0689024	NONE
vnz_07990	lytic transglycosylase	0.61	0.0254369	-0.21467	1.59454	NONE
vnz_08005	hypothetical protein	0.679	0.0754182	-0.16813	1.12252	NONE
vnz_08010	DNA polymerase I	1.078	0.963909	0.0326188	0.0159641	NONE
vnz_08015	hypothetical protein	0.977	0.672522	-0.0101054	0.172294	NONE
vnz_08020	thioesterase	1.623	0.195077	0.210319	0.709794	NONE
vnz_08025	branched chain amino acid ABC transporter substrate-binding protein	0.01	1e-17	-2	17	DOWN
vnz_08030	branched-chain amino acid ABC transporter permease	0.006	1e-17	-2.22185	17	DOWN
vnz_08035	branched-chain amino acid ABC transporter permease	0.012	1e-17	-1.92082	17	DOWN
vnz_08040	ABC transporter ATP-binding protein	0.001	1e-17	-3	17	DOWN
vnz_08045	ABC transporter ATP-binding protein	0.002	1e-17	-2.69897	17	DOWN
vnz_08050	response regulator	1.031	0.822749	0.0132587	0.0847325	NONE
vnz_08060	pyruvate kinase	0.953	0.583956	-0.0209071	0.23362	NONE
vnz_08065	hypothetical protein	2.251	0.000869128	0.352375	3.06092	UP
vnz_08070	bifunctional metallophosphatase/5'-nucleotidase	0.82	0.243957	-0.0861861	0.612686	NONE
vnz_08075	lysine 6-monooxygenase	0.363	1.08611e-05	-0.440093	4.96413	DOWN
vnz_08080	aspartate aminotransferase family protein	0.711	0.101043	-0.14813	0.995494	NONE
vnz_08085	aminopeptidase N	1.489	0.20375	0.172895	0.690903	NONE
vnz_08090	L-asparaginase	0.988	0.684099	-0.00524306	0.164881	NONE
vnz_08095	chorismate mutase	1.524	0.17017	0.182985	0.769117	NONE
vnz_08100	AraC family transcriptional regulator	1.045	0.798555	0.0191163	0.0976951	NONE
vnz_08105	beta-galactosidase	1.131	0.953048	0.0534626	0.0208851	NONE
vnz_08110	trypsin	1.321	0.430068	0.120903	0.366463	NONE
vnz_08115	hypothetical protein	1.354	0.499998	0.131619	0.301032	NONE
vnz_08120	GNAT family N-acetyltransferase	0.817	0.300453	-0.0877779	0.522224	NONE
vnz_08125	hypothetical protein	0.905	0.442595	-0.0433514	0.353994	NONE
vnz_08130	ribonuclease	1.52	0.266077	0.181844	0.574993	NONE
vnz_08135	short-chain dehydrogenase	1.114	0.910024	0.0468852	0.040947	NONE
vnz_08170	DEAD/DEAH box helicase	0.802	0.397028	-0.0958256	0.401179	NONE
vnz_08175	acetyl-CoA acetyltransferase	0.933	0.565479	-0.0301184	0.247584	NONE
vnz_08180	TetR family transcriptional regulator	1.118	0.986492	0.0484418	0.00590622	NONE
vnz_08205	pyridoxamine 5'-phosphate oxidase	0.825	0.296186	-0.0835461	0.528436	NONE
vnz_08210	glyoxalase	1.109	0.943923	0.0449315	0.0250633	NONE
vnz_08215	PadR family transcriptional regulator	1.166	0.883866	0.0666986	0.0536136	NONE
vnz_08235	glutamate synthase gene: gltD	2.933	0.00431228	0.467312	2.36529	UP
vnz_08240	glutamate synthase subunit alpha	1.977	0.0343082	0.296007	1.4646	NONE
vnz_08260	hypothetical protein	0.657	0.127074	-0.182435	0.895943	NONE
vnz_08265	hypothetical protein	0.561	0.074481	-0.251037	1.12795	NONE
vnz_08270	ribokinase	1.112	0.971307	0.0461048	0.0126436	NONE
vnz_08275	acyl-CoA transferase	2.558		0.407901	#VALUE!	#VALUE!
vnz_08285	prolipoprotein diacylglyceryl transferase	0.811	0.34754	-0.0909791	0.458995	NONE
vnz_08290	hypothetical protein	0.543	0.00301788	-0.2652	2.5203	NONE
vnz_08295	tryptophan synthase subunit alpha	1.031	0.861685	0.0132587	0.0646514	NONE
vnz_08300	tryptophan synthase subunit beta	1.146	0.819137	0.0591846	0.0866437	NONE
vnz_08310	indole-3-glycerol phosphate synthase	1.117	0.918358	0.0480532	0.0369881	NONE
vnz_08320	hypothetical protein	2.291	0.0233908	0.360025	1.63096	UP
vnz_08325	hypothetical protein	1.055	0.888332	0.0232525	0.0514246	NONE
vnz_08330	anthranilate synthase component I	1.208	0.721873	0.0820669	0.141539	NONE
vnz_08335	phosphoribosyl-AMP cyclohydrolase	0.871	0.377972	-0.0599818	0.422541	NONE
vnz_08340	TIGR03085 family protein	1.289	0.49132	0.110253	0.308635	NONE
vnz_08350	transcriptional regulator	0.874	0.417241	-0.0584886	0.379613	NONE
vnz_08355	imidazole glycerol phosphate synthase subunit HisF	1.015	0.769555	0.00646604	0.113761	NONE
vnz_08360	hypothetical protein	1.11	0.894098	0.045323	0.0486148	NONE
vnz_08365	bifunctional 1-(5-phosphoribosyl)-5-((5- phosphoribosylamino)methylideneamino)imidazole-4- carboxamide isomerase/phosphoribosylanthranilate isomerase PriA	1.094	0.985383	0.0390173	0.00639493	NONE
vnz_08370	imidazole glycerol phosphate synthase subunit HisH	1.34	0.47723	0.127105	0.321272	NONE
vnz_08375	imidazoleglycerol-phosphate dehydratase	1.81	0.0631369	0.257679	1.19972	NONE
vnz_08380	histidinol-phosphate transaminase	1.434	0.3071	0.156549	0.51272	NONE
vnz_08385	histidinol dehydrogenase	1.009	0.735926	0.00389117	0.133166	NONE
vnz_08390	oxidoreductase	2.937	2.4344e-05	0.467904	4.61361	UP
vnz_08395	hypothetical protein	1.266	0.666271	0.102434	0.176349	NONE
vnz_08400	ATP-dependent protease	1.318	0.49582	0.119915	0.304676	NONE
vnz_08405	aminoacyl-tRNA deacylase	0.937	0.541384	-0.0282604	0.266495	NONE
vnz_08410	DUF2567 domain-containing protein	2.138	0.0175155	0.330008	1.75658	UP
vnz_08420	export ABC transporter ATP-binding protein	0.976	0.735614	-0.0105502	0.13335	NONE
vnz_08425	NYN domain-containing protein	1.043	0.874289	0.0182843	0.058345	NONE
vnz_08430	DNA polymerase III subunit alpha	0.952	0.63793	-0.0213631	0.195227	NONE
vnz_08435	hypothetical protein	1.735	0.0568893	0.239299	1.24497	NONE
vnz_08445	disulfide bond formation protein DsbA	0.874	0.387484	-0.0584886	0.411746	NONE
vnz_08450	alkaline phosphatase	1.451	0.240909	0.161667	0.618147	NONE
vnz_08460	dienelactone hydrolase	1.224	0.679043	0.0877814	0.168103	NONE
vnz_08465	Na+/H+ antiporter	1.421	0.393765	0.152594	0.404763	NONE
vnz_08470	GNAT family N-acetyltransferase	0.839	0.469105	-0.076238	0.32873	NONE
vnz_08475	RNA pseudouridine synthase	1.121	0.888586	0.0496056	0.0513007	NONE
vnz_08480	signal peptidase II	1.466	0.404022	0.166134	0.393595	NONE
vnz_08485	DNA-binding protein	0.735	0.112037	-0.133713	0.95064	NONE
vnz_08490	isoleucine--tRNA ligase	0.803	0.198252	-0.0952845	0.702783	NONE
vnz_08495	cell division protein DivIVA	0.674	0.0706631	-0.17134	1.15081	NONE
vnz_08505	cell division protein SepF	1.022	0.790929	0.0094509	0.101863	NONE
vnz_08510	YggS family pyridoxal phosphate enzyme	1.31	0.451791	0.117271	0.345063	NONE
vnz_08515	laccase	0.903	0.446321	-0.0443122	0.350353	NONE
vnz_08520	cell division protein FtsZ	0.941	0.548769	-0.0264104	0.260611	NONE
vnz_08525	cell division protein FtsQ	0.894	0.552466	-0.0486625	0.257694	NONE
vnz_08530	undecaprenyldiphospho-muramoylpentapeptide beta-N-acetylglucosaminyltransferase	0.966	0.619429	-0.0150229	0.208009	NONE
vnz_08540	UDP-N-acetylmuramoyl-L-alanine--D-glutamate ligase gene: murD	0.954	0.587028	-0.0204516	0.231342	NONE
vnz_08545	phospho-N-acetylmuramoyl-pentapeptide- transferase	1.554	0.215726	0.191451	0.666098	NONE
vnz_08550	UDP-N-acetylmuramoyl-tripeptide--D-alanyl-D- alanine ligase	1.128	0.872515	0.0523091	0.0592269	NONE
vnz_08555	UDP-N-acetylmuramoyl-L-alanyl-D-glutamate--2, 6-diaminopimelate ligase	0.716	0.105021	-0.145087	0.978722	NONE
vnz_08560	cell division protein	0.95	0.608015	-0.0222764	0.216085	NONE
vnz_08570	16S rRNA (cytosine(1402)-N(4))-methyltransferase	1.011	0.767309	0.00475116	0.11503	NONE
vnz_08575	carbonic anhydrase	1.119	0.918343	0.0488301	0.0369953	NONE
vnz_08580	ATPase	1.329	0.448155	0.123525	0.348572	NONE
vnz_08585	hypothetical protein	1.149	0.919664	0.06032	0.0363709	NONE
vnz_08590	transglutaminase	1.217	0.716896	0.0852906	0.144544	NONE
vnz_08595	hypothetical protein	2.283	0.00389132	0.358506	2.4099	UP
vnz_08600	SAM-dependent methyltransferase	1.111	0.902048	0.0457141	0.0447703	NONE
vnz_08605	hypothetical protein	1.02	0.761961	0.00860017	0.118068	NONE
vnz_08610	ABC transporter ATP-binding protein	0.72	0.405485	-0.142668	0.392025	NONE
vnz_08620	TetR family transcriptional regulator	1.418	0.310092	0.151676	0.508509	NONE
vnz_08630	phytoene dehydrogenase	1.252	0.639855	0.0976043	0.193919	NONE
vnz_08640	methylenetetrahydrofolate reductase [NAD(P)H]	0.987	0.603273	-0.00568285	0.219486	NONE
vnz_08645	thiamine-phosphate diphosphorylase	1.197	0.770972	0.0780942	0.112961	NONE
vnz_08650	DNA-binding protein	1.254	0.593947	0.0982975	0.226252	NONE
vnz_08655	oxidoreductase	1.296	0.526847	0.112605	0.278315	NONE
vnz_08670	thiazole synthase	1.189	0.821944	0.0751819	0.0851579	NONE
vnz_08675	serine/threonine protein kinase	0.8	0.177462	-0.09691	0.750895	NONE
vnz_08680	endonuclease IV	1.133	0.966025	0.0542299	0.0150115	NONE
vnz_08690	sulfite oxidase-like oxidoreductase	0.898	0.449844	-0.0467237	0.346938	NONE
vnz_08695	bacterioferritin	1.605	0.112882	0.205475	0.947374	NONE
vnz_08700	[Fe-S]-binding protein	0.568	0.0481031	-0.245652	1.31783	NONE
vnz_08705	3-deoxy-7-phosphoheptulonate synthase	0.89	0.408996	-0.05061	0.38828	NONE
vnz_08710	N-acetylmuramoyl-L-alanine amidase	0.717	0.0873857	-0.144481	1.05856	NONE
vnz_08715	phenazine-specific anthranilate synthase component I	1.136	0.828994	0.0553783	0.0814487	NONE
vnz_08720	hydroxyacid dehydrogenase	1.008	0.67161	0.00346053	0.172883	NONE
vnz_08725	DNA-binding response regulator	1.294	0.506297	0.111934	0.295595	NONE
vnz_08730	sensor histidine kinase	1.065	0.916351	0.0273496	0.0379382	NONE
vnz_08735	1-acyl-sn-glycerol-3-phosphate acyltransferase	1.05	0.886216	0.0211893	0.0524605	NONE
vnz_08740	esterase	1.51	0.153189	0.178977	0.814773	NONE
vnz_08745	hypothetical protein	2.056	0.014243	0.313023	1.8464	UP
vnz_08750	endonuclease	1.11	0.981951	0.045323	0.00791015	NONE
vnz_08755	glucokinase	1.328	0.368063	0.123198	0.434078	NONE
vnz_08760	hypothetical protein	1.507	0.184172	0.178113	0.734775	NONE
vnz_08765	hypothetical protein	1.233	0.575693	0.0909631	0.239809	NONE
vnz_08770	cyclase	1.449	0.25561	0.161068	0.592422	NONE
vnz_08775	metallophosphoesterase	1.365	0.387984	0.135133	0.411187	NONE
vnz_08780	long-chain fatty acid--CoA ligase	1.634	0.141077	0.213252	0.850542	NONE
vnz_08785	alpha-(1-2)-phosphatidylinositol mannosyltransferase	1.257	0.649949	0.0993353	0.187121	NONE
vnz_08800	PadR family transcriptional regulator	1.061	0.905308	0.0257154	0.0432036	NONE
vnz_08805	hypothetical protein	1.22	0.757396	0.0863598	0.120677	NONE
vnz_08810	hypothetical protein	0.61	0.138105	-0.21467	0.859792	NONE
vnz_08815	hypothetical protein	2.252	0.0289299	0.352568	1.53865	UP
vnz_08820	RNA-binding protein	1.061	0.924873	0.0257154	0.0339178	NONE
vnz_08825	hypothetical protein	1.248	0.544435	0.0962146	0.264054	NONE
vnz_08835	AsnC family transcriptional regulator	1.407	0.265478	0.148294	0.575971	NONE
vnz_08840	cysteine desulfurase	0.579	0.152717	-0.237321	0.816112	NONE
vnz_08845	anthranilate phosphoribosyltransferase	1.133	0.863702	0.0542299	0.0636361	NONE
vnz_08850	ubiquinol-cytochrome c reductase cytochrome b subunit	1.939	0.0271042	0.287578	1.56696	NONE
vnz_08855	ubiquinol-cytochrome C reductase	0.968	0.629605	-0.0141246	0.200932	NONE
vnz_08860	cystathionine beta-lyase	0.852	0.356622	-0.0695604	0.447792	NONE
vnz_08870	hypothetical protein	1.436	0.325803	0.157154	0.487045	NONE
vnz_08875	hypothetical protein	0.67	0.151038	-0.173925	0.820915	NONE
vnz_08880	cytochrome C oxidase subunit IV	2.201	0.0350071	0.34262	1.45584	UP
vnz_08885	cytochrome c oxidase subunit I	2.343	0.000972781	0.369772	3.01198	UP
vnz_08890	cytochrome c oxidase subunit II	1.362	0.361046	0.134177	0.442438	NONE
vnz_08895	cysteine desulfurase	0.929	0.515526	-0.0319843	0.28775	NONE
vnz_08900	carbohydrate kinase family protein	1.088	0.972026	0.0366289	0.012322	NONE
vnz_08910	hypothetical protein	1.999	0.0130835	0.300813	1.88327	UP
vnz_08915	iron-sulfur cluster insertion protein ErpA	0.812	0.205698	-0.090444	0.686771	NONE
vnz_08920	quinolinate synthetase	0.733	0.117902	-0.134896	0.928478	NONE
vnz_08925	hydrogenase expression protein	1.462	0.228737	0.164947	0.640664	NONE
vnz_08930	DNA-binding response regulator	1.192	0.805533	0.0762763	0.0939167	NONE
vnz_08935	two-component sensor histidine kinase	1.688	0.211658	0.227372	0.674366	NONE
vnz_08940	hypothetical protein	1.037	0.906321	0.0157788	0.0427178	NONE
vnz_08945	phage shock protein A	1.063	0.918917	0.0265333	0.0367236	NONE
vnz_08950	hypothetical protein	1.018	0.772693	0.00774778	0.111993	NONE
vnz_08955	SAM-dependent methyltransferase	0.576	0.0101267	-0.239578	1.99453	NONE
vnz_08960	signal protein PDZ	1.629	0.105864	0.211921	0.975253	NONE
vnz_08965	hypothetical protein	0.706	0.0692623	-0.151195	1.1595	NONE
vnz_08970	adenosylcobinamide kinase/adenosylcobinamide phosphate guanyltransferase	1.297	0.550879	0.11294	0.258944	NONE
vnz_08975	nicotinate-nucleotide--dimethylbenzimidazole phosphoribosyltransferase	0.975	0.646289	-0.0109954	0.189573	NONE
vnz_08980	hypothetical protein	1.792	0.17692	0.253338	0.752223	NONE
vnz_08985	hypothetical protein	2.048	0.0563616	0.31133	1.24902	NONE
vnz_09000	endo alpha-1,4 polygalactosaminidase	0.727	0.112025	-0.138466	0.950685	NONE
vnz_09020	hypothetical protein	0.503	0.0345158	-0.298432	1.46198	NONE
vnz_09025	leucyl aminopeptidase	1.428	0.268541	0.154728	0.57099	NONE
vnz_09030	dihydrolipoyl dehydrogenase	1.819	0.0359598	0.259833	1.44418	NONE
vnz_09035	2-oxoglutarate dehydrogenase, E2 component, dihydrolipoamide succinyltransferase	1.281	0.508819	0.107549	0.293437	NONE
vnz_09040	GntR family transcriptional regulator	1.105	0.986504	0.0433623	0.00590122	NONE
vnz_09045	pyruvate dehydrogenase (acetyl-transferring), homodimeric type	1.097	0.977179	0.0402066	0.0100259	NONE
vnz_09050	transcriptional regulator	1.178	0.837018	0.0711453	0.0772653	NONE
vnz_09055	short-chain dehydrogenase	1.336	0.47283	0.125806	0.325295	NONE
vnz_09060	polymerase	0.933	0.51571	-0.0301184	0.287595	NONE
vnz_09065	short-chain dehydrogenase	0.848	0.365341	-0.0716041	0.437302	NONE
vnz_09070	TetR family transcriptional regulator	1.261	0.589096	0.100715	0.229814	NONE
vnz_09075	AraC family transcriptional regulator	0.941	0.547273	-0.0264104	0.261796	NONE
vnz_09080	MBL fold hydrolase	1.104	0.987629	0.0429691	0.00540623	NONE
vnz_09085	GNAT family N-acetyltransferase	0.974	0.819622	-0.011441	0.0863866	NONE
vnz_09090	TIGR01777 family protein	1.109	0.970889	0.0449315	0.0128305	NONE
vnz_09095	oxidoreductase	1.568	0.244629	0.195346	0.611492	NONE
vnz_09100	regulator	1.484	0.380262	0.171434	0.419917	NONE
vnz_09105	lipoate-protein ligase B	0.901	0.492372	-0.0452752	0.307706	NONE
vnz_09110	lipoyl synthase	0.854	0.35243	-0.0685421	0.452927	NONE
vnz_09115	hypothetical protein	29.74	1e-17	1.47334	17	UP
vnz_09120	hypothetical protein	1.273	0.582448	0.104828	0.234743	NONE
vnz_09125	RDD family protein	1.971	0.0732228	0.294687	1.13535	NONE
vnz_09130	type I glutamate--ammonia ligase	1.158	0.803491	0.0637086	0.0950188	NONE
vnz_09140	cytochrome	1.537	0.418671	0.186674	0.378127	NONE
vnz_09145	hypothetical protein	1.89	0.0461175	0.276462	1.33613	NONE
vnz_09150	arsenate reductase	0.932	0.518971	-0.0305841	0.284857	NONE
vnz_09155	alpha/beta hydrolase	1.452	0.359317	0.161967	0.444523	NONE
vnz_09160	MarR family transcriptional regulator	1.279	0.600915	0.106871	0.221187	NONE
vnz_09165	GntR family transcriptional regulator	0.876	0.501983	-0.0574959	0.299311	NONE
vnz_09170	oxidoreductase	1.335	0.444932	0.125481	0.351707	NONE
vnz_09175	hypothetical protein	1.355	0.498655	0.131939	0.3022	NONE
vnz_09180	hypothetical protein	0.549	0.00572702	-0.260428	2.24207	NONE
vnz_09185	glutamine synthetase	1.296	0.630137	0.112605	0.200565	NONE
vnz_09200	peptidase	1.886	0.0248259	0.275542	1.6051	NONE
vnz_09210	reductase	0.74	0.133684	-0.130768	0.87392	NONE
vnz_09215	protein tyrosine phosphatase	1.012	0.734623	0.00518051	0.133935	NONE
vnz_09220	hypothetical protein	0.692	0.0890122	-0.159894	1.05055	NONE
vnz_09235	hypothetical protein	1.115	0.965234	0.0472749	0.0153675	NONE
vnz_09240	TetR family transcriptional regulator	1.063	0.896795	0.0265333	0.0473067	NONE
vnz_09245	isomerase	1.807	0.0434321	0.256958	1.36219	NONE
vnz_09250	N-acetyltransferase	0.811	0.457191	-0.0909791	0.339903	NONE
vnz_09255	sulfonate ABC transporter ATP-binding protein	2.368	0.00149629	0.374382	2.82498	UP
vnz_09260	glycosidase	2.586	0.000407174	0.412629	3.39022	UP
vnz_09265	LacI family transcriptional regulator	1.078	0.902086	0.0326188	0.0447522	NONE
vnz_09270	alpha-glucosidase	0.492	0.00185119	-0.308035	2.73255	DOWN
vnz_09275	ABC transporter permease	0.658	0.299035	-0.181774	0.524277	NONE
vnz_09280	ABC transporter permease	0.892	0.538231	-0.0496351	0.269031	NONE
vnz_09285	sugar ABC transporter substrate-binding protein	0.524	0.00271971	-0.280669	2.56548	NONE
vnz_09290	LacI family transcriptional regulator	1.919	0.0451481	0.283075	1.34536	NONE
vnz_09300	amidohydrolase	1.331	0.445618	0.124178	0.351037	NONE
vnz_09310	TetR family transcriptional regulator	1.412	0.473677	0.149835	0.324518	NONE
vnz_09320	bifunctional glutamine-synthetase adenylyltransferase/deadenyltransferase	1.221	0.640787	0.0867157	0.193287	NONE
vnz_09325	PIG-L family deacetylase	0.754	0.364647	-0.122629	0.438127	NONE
vnz_09330	glyoxalase	0.781	0.209317	-0.107349	0.679196	NONE
vnz_09335	GNAT family N-acetyltransferase	1.442	0.38174	0.158965	0.418232	NONE
vnz_09345	hypothetical protein	0.988	0.695897	-0.00524306	0.157455	NONE
vnz_09350	NUDIX hydrolase	1.205	0.713295	0.080987	0.146731	NONE
vnz_09355	regulator	0.909	0.501075	-0.0414361	0.300098	NONE
vnz_09440	glutamine synthetase	1.021	0.798241	0.00902574	0.097866	NONE
vnz_09450	hypothetical protein	2.063	0.0824493	0.314499	1.08381	NONE
vnz_09455	DUF305 domain-containing protein	2.509	0.0188916	0.399501	1.72373	UP
vnz_09460	CBS domain-containing protein	0.696	0.0546244	-0.157391	1.26261	NONE
vnz_09475	amino acid:proton antiporter	1.061	0.965511	0.0257154	0.0152426	NONE
vnz_09480	NAD+ synthase	0.782	0.163428	-0.106793	0.786672	NONE
vnz_09490	hypothetical protein	1.722	0.0959514	0.236033	1.01795	NONE
vnz_09495	TetR family transcriptional regulator	1.02	0.780153	0.00860017	0.10782	NONE
vnz_09505	3-methyl-2-oxobutanoate hydroxymethyltransferase	1.141	0.947409	0.0572856	0.0234625	NONE
vnz_09510	daunorubicin/doxorubicin resistance ABC transporter ATP-binding protein DrrA	0.638	0.057133	-0.195179	1.24311	NONE
vnz_09515	ABC transporter	0.856	0.536813	-0.0675262	0.270177	NONE
vnz_09520	AfsR family transcriptional regulator	1.238	0.665673	0.0927206	0.176739	NONE
vnz_09525	hypothetical protein	2.222	0.00316509	0.346744	2.49961	UP
vnz_09535	NADPH-dependent F420 reductase	1.214	0.697081	0.0842187	0.156717	NONE
vnz_09545	MFS transporter	1.171	0.787627	0.0685569	0.103679	NONE
vnz_09550	hypothetical protein	1.399	0.37194	0.145818	0.429527	NONE
vnz_09555	type I methionyl aminopeptidase	1.096	0.975715	0.0398106	0.0106769	NONE
vnz_09560	biliverdin-producing heme oxygenase	1.131	0.980353	0.0534626	0.00861757	NONE
vnz_09565	phenazine biosynthesis protein PhzC/PhzF	1.256	0.63749	0.0989896	0.195527	NONE
vnz_09575	peptidase M75	0.857	0.359565	-0.0670192	0.444223	NONE
vnz_09580	peroxidase	1.76	0.0677994	0.245513	1.16877	NONE
vnz_09590	hypothetical protein	0.922	0.495019	-0.0352691	0.305378	NONE
vnz_09595	DNA primase	0.902	0.450614	-0.0447935	0.346196	NONE
vnz_09600	TetR family transcriptional regulator	0.893	0.422277	-0.0491485	0.374403	NONE
vnz_09605	amidinotransferase	0.859	0.270872	-0.0660068	0.567235	NONE
vnz_09610	rRNA methyltransferase	1.554	0.172347	0.191451	0.763597	NONE
vnz_09620	oxidoreductase	1.307	0.507729	0.116276	0.294368	NONE
vnz_09625	alkaline phosphatase	0.877	0.371217	-0.0570004	0.430372	NONE
vnz_09630	3-oxoacyl-ACP reductase	0.87	0.386762	-0.0604807	0.412556	NONE
vnz_09635	hypothetical protein	0.74	0.150569	-0.130768	0.822265	NONE
vnz_09640	hypothetical protein	0.66	0.083706	-0.180456	1.07724	NONE
vnz_09650	two-component sensor histidine kinase	1.223	0.699438	0.0874265	0.155251	NONE
vnz_09655	serine hydrolase	1.654	0.279475	0.218536	0.553657	NONE
vnz_09660	glyoxalase	0.748	0.10174	-0.126098	0.992509	NONE
vnz_09665	transcriptional regulator	1.229	0.705373	0.0895519	0.151581	NONE
vnz_09670	hypothetical protein	0.838	0.429332	-0.076756	0.367207	NONE
vnz_09675	gluconolactonase	1.315	0.545982	0.118926	0.262822	NONE
vnz_09680	AsnC family transcriptional regulator	1.493	0.39271	0.17406	0.405928	NONE
vnz_09685	hypothetical protein	1.032	0.831303	0.0136797	0.0802408	NONE
vnz_09690	hypothetical protein	0.814	0.380197	-0.0893756	0.419991	NONE
vnz_09710	methyltransferase	0.82	0.26607	-0.0861861	0.575003	NONE
vnz_09720	hypothetical protein	0.864	0.398815	-0.0634863	0.399228	NONE
vnz_09730	MerR family transcriptional regulator	1.197	0.835652	0.0780942	0.0779747	NONE
vnz_09740	ribonuclease II	0.933	0.533831	-0.0301184	0.272597	NONE
vnz_09745	hypothetical protein	0.961	0.604366	-0.0172766	0.2187	NONE
vnz_09750	keto-deoxy-phosphogluconate aldolase	1.049	0.942488	0.0207755	0.0257243	NONE
vnz_09755	GNAT family N-acetyltransferase	1.554	0.308747	0.191451	0.510397	NONE
vnz_09760	bifunctional RNase H/acid phosphatase	0.916	0.491022	-0.0381045	0.308899	NONE
vnz_09765	hypothetical protein	1.014	0.767378	0.00603795	0.114991	NONE
vnz_09770	Nif3-like dinuclear metal center hexameric protein	1.161	0.795852	0.0648322	0.0991675	NONE
vnz_09775	ABC transporter substrate-binding protein	0.774	0.161984	-0.111259	0.790528	NONE
vnz_09780	hypothetical protein	0.355	6.97502e-05	-0.449772	4.15645	DOWN
vnz_09785	3-oxoacyl-ACP reductase	4.662	5.53281e-06	0.668572	5.25705	UP
vnz_09790	Zn-dependent alcohol dehydrogenase	2.63	0.00151763	0.419956	2.81883	UP
vnz_09795	3-alpha,7-alpha, 12-alpha-trihydroxy-5-beta-cholest-24-enoyl-CoA hydratase	3.426	8.41797e-05	0.534787	4.07479	UP
vnz_09810	sensor histidine kinase	1.833	0.13836	0.263162	0.85899	NONE
vnz_09815	DNA-binding response regulator	1.076	0.92605	0.0318123	0.0333656	NONE
vnz_09820	hypothetical protein	0.53	0.00549602	-0.275724	2.25995	NONE
vnz_09830	Nonspecific lipid-transfer protein	1.799	0.0727862	0.255031	1.13795	NONE
vnz_09835	acyl-CoA dehydrogenase	1.73	0.1965	0.238046	0.706638	NONE
vnz_09840	hypothetical protein	1.35	0.466673	0.130334	0.330987	NONE
vnz_09845	hypothetical protein	0.285	0.000767524	-0.545155	3.11491	DOWN
vnz_09850	hypothetical protein	1.428	0.453338	0.154728	0.343578	NONE
vnz_09855	serine/threonine protein kinase	1.633	0.275806	0.212986	0.559396	NONE
vnz_09865	hypothetical protein	2.085	0.0139382	0.319106	1.85579	UP
vnz_09875	hypothetical protein	1.223	0.698084	0.0874265	0.156092	NONE
vnz_09900	transcriptional regulator	0.762	0.275755	-0.118045	0.559477	NONE
vnz_09905	hypothetical protein	1.138	0.876869	0.0561423	0.0570652	NONE
vnz_09910	hypothetical protein	1.166	0.808303	0.0666986	0.0924261	NONE
vnz_09915	hypothetical protein	0.383	0.00106301	-0.416801	2.97346	DOWN
vnz_09920	N-acetylmuramoyl-L-alanine amidase	0.953	0.587295	-0.0209071	0.231144	NONE
vnz_09925	hypothetical protein	1.818	0.0508671	0.259594	1.29356	NONE
vnz_09930	LLM class F420-dependent oxidoreductase	1.013	0.752951	0.00560945	0.123233	NONE
vnz_09935	hypothetical protein	1.022	0.767879	0.0094509	0.114707	NONE
vnz_09940	prenyltransferase	0.856	0.572586	-0.0675262	0.242159	NONE
vnz_09945	SAM-dependent methyltransferase	1.279	0.607725	0.106871	0.216293	NONE
vnz_09950	glycosyl transferase family 1	1.368	0.501083	0.136086	0.30009	NONE
vnz_09955	TetR family transcriptional regulator	1.205	0.7172	0.080987	0.14436	NONE
vnz_09960	hypothetical protein	0.758	0.137811	-0.120331	0.860717	NONE
vnz_09970	ferredoxin	0.732	0.317059	-0.135489	0.498859	NONE
vnz_09975	aldehyde dehydrogenase	2.292	0.00280359	0.360215	2.55229	UP
vnz_09980	hydrolase	1.178	0.810558	0.0711453	0.0912156	NONE
vnz_09985	hypothetical protein	0.928	0.50079	-0.032452	0.300344	NONE
vnz_09990	hypothetical protein	0.414	0.00692641	-0.383	2.15949	DOWN
vnz_10000	cobalt ABC transporter ATP-binding protein	0.936	0.576593	-0.0287242	0.239131	NONE
vnz_10015	acetyl-CoA acetyltransferase	2.045	0.0588619	0.310693	1.23017	NONE
vnz_10025	hypothetical protein	2.183	0.0731269	0.339054	1.13592	NONE
vnz_10030	methyltransferase	1.257	0.522723	0.0993353	0.281728	NONE
vnz_10035	antibiotic biosynthesis monooxygenase	0.72	0.141973	-0.142668	0.847795	NONE
vnz_10040	GNAT family N-acetyltransferase	0.887	0.503874	-0.0520764	0.297678	NONE
vnz_10045	hypothetical protein	0.949	0.707753	-0.0227338	0.150118	NONE
vnz_10050	EmrB/QacA family drug resistance transporter	1.45	0.326138	0.161368	0.486598	NONE
vnz_10060	HAD family hydrolase	0.811	0.258206	-0.0909791	0.588034	NONE
vnz_10065	hypothetical protein	0.919	0.487376	-0.0366845	0.312136	NONE
vnz_10080	hypothetical protein	1.019	0.842523	0.00817418	0.0744184	NONE
vnz_10085	hypothetical protein	0.811	0.546804	-0.0909791	0.262168	NONE
vnz_10090	GntR family transcriptional regulator	1.162	0.844703	0.0652061	0.0732957	NONE
vnz_10095	hypothetical protein	1.84	0.117985	0.264818	0.928172	NONE
vnz_10110	hypothetical protein	0.598	0.0227392	-0.223299	1.64323	NONE
vnz_10120	hypothetical protein	0.652	0.122762	-0.185752	0.910937	NONE
vnz_10125	hypothetical protein	0.967	0.624472	-0.0145735	0.204487	NONE
vnz_10285	hypothetical protein	1.242	0.696146	0.0941216	0.1573	NONE
vnz_10300	hypothetical protein	1.071	0.961629	0.0297895	0.0169923	NONE
vnz_10315	hypothetical protein	1.188	0.751822	0.0748164	0.123885	NONE
vnz_10320	hypothetical protein	2.009	0.0207149	0.30298	1.68372	UP
vnz_10325	NUDIX hydrolase	1.182	0.77719	0.0726175	0.109473	NONE
vnz_10330	NUDIX hydrolase	1.226	0.693331	0.0884905	0.159059	NONE
vnz_10335	hypothetical protein	0.987	0.688558	-0.00568285	0.162059	NONE
vnz_10360	hypothetical protein	1.244	0.692444	0.0948204	0.159615	NONE
vnz_10410	hypothetical protein	0.85	0.447462	-0.0705811	0.349243	NONE
vnz_10425	hypothetical protein	0.012	1e-17	-1.92082	17	DOWN
vnz_10435	hypothetical protein	0.363	0.00372187	-0.440093	2.42924	DOWN
vnz_10465	phage capsid protein	0.518	0.0407655	-0.28567	1.38971	NONE
vnz_10475	hypothetical protein	0.538	0.0378842	-0.269218	1.42154	NONE
vnz_10480	phage capsid protein	0.417	0.00130474	-0.379864	2.88448	DOWN
vnz_10490	hypothetical protein	0.843	0.507572	-0.0741724	0.294503	NONE
vnz_10495	hypothetical protein	0.936	0.686404	-0.0287242	0.16342	NONE
vnz_10505	hypothetical protein	0.687	0.335807	-0.163043	0.47391	NONE
vnz_10510	phage tail protein	0.587	0.0111494	-0.231362	1.95275	NONE
vnz_10545	hypothetical protein	0.574	0.0164786	-0.241088	1.78308	NONE
vnz_10550	hypothetical protein	0.338	0.00956035	-0.471083	2.01953	DOWN
vnz_10555	hypothetical protein	0.549	0.00975825	-0.260428	2.01063	NONE
vnz_10575	hypothetical protein	1.578	0.181761	0.198107	0.740498	NONE
vnz_10595	hypothetical protein	1.349	0.3608	0.130012	0.442734	NONE
vnz_10610	DNA-binding protein	4.005	2.50126e-07	0.602603	6.60184	UP
vnz_10620	hypothetical protein	1.061	0.888904	0.0257154	0.0511451	NONE
vnz_10630	HAD family hydrolase	0.859	0.416083	-0.0660068	0.380821	NONE
vnz_10635	phosphoribosyltransferase	1.345	0.41176	0.128722	0.385356	NONE
vnz_10640	ATP/GTP-binding protein	1.021	0.709439	0.00902574	0.149085	NONE
vnz_10645	TetR family transcriptional regulator	1.261	0.619351	0.100715	0.208063	NONE
vnz_10650	Tellurium resistance	2.06	0.0214463	0.313867	1.66865	UP
vnz_10655	hypothetical protein	1.71	0.0551011	0.232996	1.25884	NONE
vnz_10660	chemical-damaging agent resistance protein C	1.542	0.155183	0.188084	0.809156	NONE
vnz_10665	chemical-damaging agent resistance protein C	1.015	0.772771	0.00646604	0.111949	NONE
vnz_10670	peroxiredoxin	1.361	0.40339	0.133858	0.394275	NONE
vnz_10675	hypothetical protein	1.663	0.0670974	0.220892	1.17329	NONE
vnz_10680	pyruvate dehydrogenase (acetyl-transferring), homodimeric type	0.986	0.681402	-0.00612309	0.166597	NONE
vnz_10690	hypothetical protein	0.335	0.000404428	-0.474955	3.39316	DOWN
vnz_10695	MFS transporter	0.942	0.494103	-0.0259491	0.306182	NONE
vnz_10700	TetR family transcriptional regulator	1.641	0.238143	0.215109	0.623162	NONE
vnz_10710	hypothetical protein	1.026	0.787998	0.0111474	0.103475	NONE
vnz_10715	two-component sensor histidine kinase	1.764	0.0735097	0.246499	1.13366	NONE
vnz_10720	DNA-binding response regulator	1.065	0.830846	0.0273496	0.0804795	NONE
vnz_10735	aldo/keto reductase	1.189	0.712323	0.0751819	0.147323	NONE
vnz_10745	serine hydrolase	1.136	0.909779	0.0553783	0.041064	NONE
vnz_10750	hypothetical protein	0.205	4.29755e-05	-0.688246	4.36678	DOWN
vnz_10755	two-component sensor histidine kinase	0.78	0.393999	-0.107905	0.404505	NONE
vnz_10760	DNA-binding response regulator	1.155	0.925699	0.062582	0.0335304	NONE
vnz_10775	hypothetical protein	0.593	0.0284091	-0.226945	1.54654	NONE
vnz_10780	pirin family protein	1.041	0.894146	0.0174507	0.0485917	NONE
vnz_10785	PucR family transcriptional regulator	1.013	0.754861	0.00560945	0.122133	NONE
vnz_10790	ACP S-malonyltransferase	1.012	0.763267	0.00518051	0.117324	NONE
vnz_10795	3-oxoacyl-ACP synthase	0.823	0.250261	-0.0846002	0.601607	NONE
vnz_10800	acyl carrier protein	0.967	0.622163	-0.0145735	0.206096	NONE
vnz_10805	beta-ketoacyl-[acyl-carrier-protein] synthase II	1.169	0.831369	0.0678145	0.0802063	NONE
vnz_10810	hypothetical protein	0.747	0.329791	-0.126679	0.481761	NONE
vnz_10815	hypothetical protein	0.836	0.574326	-0.0777937	0.240842	NONE
vnz_10820	glycosyl hydrolase	10.092	1e-17	1.00398	17	UP
vnz_10825	TetR family transcriptional regulator	49.097	1e-17	1.69105	17	UP
vnz_10830	carbon-nitrogen hydrolase family protein	3.276	2.56353e-06	0.515344	5.59116	UP
vnz_10840	peptidase	1.56	0.372984	0.193125	0.42831	NONE
vnz_10855	ArsR family transcriptional regulator	0.74	0.384571	-0.130768	0.415024	NONE
vnz_10865	pectate lyase	0.666	0.135506	-0.176526	0.86804	NONE
vnz_10870	hypothetical protein	1.668	0.155734	0.222196	0.807617	NONE
vnz_10875	organic hydroperoxide resistance protein	1.126	0.858363	0.0515384	0.0663291	NONE
vnz_10880	NADP-dependent oxidoreductase	1.229	0.727401	0.0895519	0.138226	NONE
vnz_10885	MarR family transcriptional regulator	1.126	0.965087	0.0515384	0.0154337	NONE
vnz_10895	rod shape-determining protein	0.447	0.0072069	-0.349692	2.14225	DOWN
vnz_10900	histidine kinase	1.346	0.461509	0.129045	0.33582	NONE
vnz_10910	acyl-CoA synthetase	1.158	0.858075	0.0637086	0.066475	NONE
vnz_10915	peptidase S8	0.442	0.000226618	-0.354578	3.64471	DOWN
vnz_10920	MFS transporter	0.829	0.504697	-0.0814455	0.296969	NONE
vnz_10925	GNAT family N-acetyltransferase	0.299	4.27384e-05	-0.524329	4.36918	DOWN
vnz_10930	AfsR family transcriptional regulator	1.364	0.427222	0.134814	0.369346	NONE
vnz_10960	MarR family transcriptional regulator	1.026	0.824517	0.0111474	0.0838003	NONE
vnz_10965	Ohr subfamily peroxiredoxin	0.798	0.341291	-0.0979971	0.466876	NONE
vnz_10970	phospholipase C, phosphocholine-specific	0.797	0.200237	-0.0985417	0.698456	NONE
vnz_10980	hypothetical protein	1.127	0.906936	0.0519239	0.0424231	NONE
vnz_10985	hypothetical protein	0.703	0.114629	-0.153045	0.940707	NONE
vnz_10995	amphi-Trp domain-containing protein	0.653	0.0505075	-0.185087	1.29664	NONE
vnz_11020	hypothetical protein	2.891	2.10428e-05	0.461048	4.6769	UP
vnz_11025	sugar kinase	1.054	0.899432	0.0228406	0.0460318	NONE
vnz_11030	multidrug ABC transporter ATP-binding protein	0.721	0.196067	-0.142065	0.707595	NONE
vnz_11035	multidrug ABC transporter ATP-binding protein	1.06	0.883851	0.0253059	0.0536209	NONE
vnz_11040	tellurium resistance protein	1.175	0.801237	0.0700379	0.096239	NONE
vnz_11045	RNA polymerase subunit sigma-70	1.946	0.0327218	0.289143	1.48516	NONE
vnz_11050	DNA primase	1.093	0.984469	0.0386202	0.00679782	NONE
vnz_11055	FAD-dependent oxidoreductase	1.223	0.635581	0.0874265	0.196829	NONE
vnz_11060	deoxyguanosinetriphosphate triphosphohydrolase	0.999	0.744458	-0.000434512	0.12816	NONE
vnz_11065	sirohydrochlorin chelatase	1.337		0.126131	#VALUE!	#VALUE!
vnz_11075	hypothetical protein	0.04	1e-17	-1.39794	17	DOWN
vnz_11080	nitrite reductase	0.86	0.60871	-0.0655015	0.21559	NONE
vnz_11085	cation tolerance protein CutA	2.249	0.0130758	0.351989	1.88353	UP
vnz_11105	class IV aminotransferase	1.328	0.418501	0.123198	0.378304	NONE
vnz_11110	stage V sporulation protein K	1.146	0.857651	0.0591846	0.0666892	NONE
vnz_11115	hypothetical protein	1.57	0.177714	0.1959	0.750279	NONE
vnz_11120	hypothetical protein	0.874	0.491117	-0.0584886	0.308815	NONE
vnz_11140	FAD-dependent oxidoreductase	0.884	0.729013	-0.0535477	0.137265	NONE
vnz_11145	nitrite reductase large subunit	1.1	0.988801	0.0413927	0.00489121	NONE
vnz_11150	nitrite reductase small subunit	0.7	0.417148	-0.154902	0.37971	NONE
vnz_11155	TetR family transcriptional regulator	1.135	0.941328	0.0549959	0.0262592	NONE
vnz_11165	short-chain dehydrogenase	0.704	0.295013	-0.152427	0.530159	NONE
vnz_11170	glyoxalase	0.864	0.379737	-0.0634863	0.420517	NONE
vnz_11175	hemoglobin	0.572	0.0590263	-0.242604	1.22895	NONE
vnz_11180	translocation protein TolB	1.289	0.469313	0.110253	0.328537	NONE
vnz_11185	ArsR family transcriptional regulator	0.334	0.000372118	-0.476254	3.42932	DOWN
vnz_11190	pyruvate, phosphate dikinase	1.486	0.204586	0.172019	0.689124	NONE
vnz_11195	tRNA dihydrouridine synthase DusB	0.926	0.439978	-0.033389	0.356569	NONE
vnz_11205	DNA-binding protein	1.119	0.950287	0.0488301	0.0221452	NONE
vnz_11215	aldo/keto reductase	0.612	0.0379357	-0.213249	1.42095	NONE
vnz_11220	TetR family transcriptional regulator	1.133	0.899789	0.0542299	0.0458595	NONE
vnz_11230	glycine--tRNA ligase	1.038	0.841411	0.0161974	0.0749918	NONE
vnz_11235	zinc ABC transporter substrate-binding protein	1.312	0.478057	0.117934	0.320521	NONE
vnz_11240	ABC transporter	0.937	0.657673	-0.0282604	0.18199	NONE
vnz_11250	transcriptional repressor	0.877	0.386195	-0.0570004	0.413193	NONE
vnz_11255	isoprenyl transferase	0.875	0.298088	-0.0579919	0.525655	NONE
vnz_11260	DNA repair protein RecO	0.85	0.522047	-0.0705811	0.28229	NONE
vnz_11265	hypothetical protein	0.569	0.126367	-0.244888	0.898368	NONE
vnz_11275	pyridine nucleotide-disulfide oxidoreductase	0.327	0.000322151	-0.485452	3.49194	DOWN
vnz_11295	hypothetical protein	0.308	4.33139e-06	-0.511449	5.36337	DOWN
vnz_11300	2-isopropylmalate synthase	1.014	0.782567	0.00603795	0.106479	NONE
vnz_11305	peptidase M4 family protein	1.04	0.886021	0.0170333	0.0525561	NONE
vnz_11310	hypothetical protein	1.149	0.917268	0.06032	0.0375036	NONE
vnz_11315	GTPase Era	1.149	0.815858	0.06032	0.0883855	NONE
vnz_11335	cytidine deaminase	3.2	8.89258e-05	0.50515	4.05097	UP
vnz_11340	transcriptional regulator	0.885	0.58699	-0.0530567	0.231369	NONE
vnz_11350	DNA-binding protein	0.769	0.296717	-0.114074	0.527658	NONE
vnz_11355	hypothetical protein	1.14	0.853646	0.0569049	0.0687223	NONE
vnz_11360	rRNA maturation RNase YbeY	1.103	0.955585	0.0425755	0.0197306	NONE
vnz_11365	phosphate starvation-inducible protein PhoH	1.188	0.739303	0.0748164	0.131178	NONE
vnz_11370	sugar kinase	1.112	0.962569	0.0461048	0.016568	NONE
vnz_11380	adenosine deaminase	1.053	0.889759	0.0224284	0.0507274	NONE
vnz_11385	ribonuclease Z	1.558	0.169654	0.192567	0.770437	NONE
vnz_11390	histidine triad nucleotide-binding protein	1.117	0.917071	0.0480532	0.0375972	NONE
vnz_11395	hypothetical protein	1.065	0.923523	0.0273496	0.0345524	NONE
vnz_11400	AAA family ATPase	0.994	0.729005	-0.00261362	0.137269	NONE
vnz_11405	16S rRNA (uracil(1498)-N(3))-methyltransferase	1.159	0.806726	0.0640834	0.0932739	NONE
vnz_11410	2-nitropropane dioxygenase	1.253	0.533027	0.0979511	0.273251	NONE
vnz_11415	molecular chaperone DnaJ	1.2	0.736429	0.0791812	0.132869	NONE
vnz_11420	heat-inducible transcriptional repressor HrcA	1.159	0.844833	0.0640834	0.0732293	NONE
vnz_11425	MBL fold metallo-hydrolase	1.266	0.672639	0.102434	0.172218	NONE
vnz_11430	hypothetical protein	1.888	0.0464497	0.276002	1.33302	NONE
vnz_11435	tetratricopeptide repeat protein	1.707	0.0887855	0.232234	1.05166	NONE
vnz_11440	coproporphyrinogen III oxidase	0.842	0.299198	-0.0746879	0.524042	NONE
vnz_11445	long-chain fatty acid--CoA ligase	0.774	0.161576	-0.111259	0.791623	NONE
vnz_11450	elongation factor 4	0.977	0.654268	-0.0101054	0.184245	NONE
vnz_11455	30S ribosomal protein S20	1.124	0.990232	0.0507663	0.00426284	NONE
vnz_11460	DNA polymerase III subunit delta	1.11	0.982982	0.045323	0.00745445	NONE
vnz_11465	hypothetical protein	3.814	4.14529e-05	0.581381	4.38245	UP
vnz_11475	acetyltransferase	1.176	0.80914	0.0704073	0.0919763	NONE
vnz_11500	fatty acid-binding protein DegV	1.783	0.0451666	0.251151	1.34518	NONE
vnz_11505	hypothetical protein	1.315	0.519329	0.118926	0.284558	NONE
vnz_11510	leucine--tRNA ligase	0.981	0.667436	-0.00833099	0.17559	NONE
vnz_11520	hypothetical protein	0.947	0.7583	-0.02365	0.120159	NONE
vnz_11525	hypothetical protein	0.717	0.27269	-0.144481	0.564332	NONE
vnz_11535	transcriptional regulator	0.62	0.152644	-0.207608	0.81632	NONE
vnz_11545	histidine phosphatase family protein	1.077	0.959429	0.0322157	0.0179874	NONE
vnz_11550	ribosome silencing factor	1.005	0.732107	0.00216606	0.135426	NONE
vnz_11555	hypothetical protein	0.839	0.305389	-0.076238	0.515147	NONE
vnz_11560	nicotinic acid mononucleotide adenylyltransferase	1.221	0.762197	0.0867157	0.117933	NONE
vnz_11565	hypothetical protein	2.911	0.000438699	0.464042	3.35783	UP
vnz_11570	peptidase M48	1.073	0.948617	0.0305997	0.022909	NONE
vnz_11575	hypothetical protein	1.003	0.730499	0.00130093	0.13638	NONE
vnz_11585	glutamate-5-semialdehyde dehydrogenase	1.113	0.915691	0.0464952	0.0382511	NONE
vnz_11590	hypothetical protein	0.814	0.292238	-0.0893756	0.534263	NONE
vnz_11595	glutamate 5-kinase	1.091	0.983275	0.0378248	0.00732504	NONE
vnz_11605	hypothetical protein	1.317	0.558394	0.119586	0.253059	NONE
vnz_11610	hypothetical protein	1.143	0.902171	0.0580462	0.0447109	NONE
vnz_11615	UDP-glucose 4-epimerase GalE	0.914	0.472191	-0.0390538	0.325882	NONE
vnz_11620	hypothetical protein	0.999	0.631732	-0.000434512	0.199467	NONE
vnz_11625	CDP-glycerol:glycerophosphate glycerophosphotransferase	0.961	0.601587	-0.0172766	0.220701	NONE
vnz_11630	hypothetical protein	1.295	0.561673	0.11227	0.250517	NONE
vnz_11635	GTPase ObgE gene: obgE	0.858	0.311769	-0.0665127	0.506167	NONE
vnz_11640	50S ribosomal protein L27	0.78	0.187744	-0.107905	0.726435	NONE
vnz_11645	50S ribosomal protein L21	1.027	0.805259	0.0115704	0.0940645	NONE
vnz_11650	ribonuclease E/G	0.971	0.637161	-0.0127808	0.195751	NONE
vnz_11655	radical SAM protein	0.79	0.234883	-0.102373	0.629148	NONE
vnz_11665	B12-binding domain-containing radical SAM protein	0.987	0.71177	-0.00568285	0.14766	NONE
vnz_11670	metal-binding protein	0.963	0.610195	-0.0163737	0.214531	NONE
vnz_11680	penicillin-binding protein 2	1.117	0.942588	0.0480532	0.0256782	NONE
vnz_11690	rod shape-determining protein MreC	0.976	0.60513	-0.0105502	0.218151	NONE
vnz_11695	rod shape-determining protein	0.891	0.408507	-0.0501223	0.388801	NONE
vnz_11700	nucleoside-diphosphate kinase	1.545	0.153185	0.188928	0.814783	NONE
vnz_11710	dihydrofolate synthase	0.915	0.460618	-0.0385789	0.336659	NONE
vnz_11715	rod shape-determining protein	0.922	0.432932	-0.0352691	0.363581	NONE
vnz_11745	valine--tRNA ligase	1.155	0.812158	0.062582	0.0903597	NONE
vnz_11750	hypothetical protein	0.637	0.0215272	-0.195861	1.66701	NONE
vnz_11755	ATP-dependent protease ATP-binding subunit ClpX	0.724	0.118525	-0.140261	0.926189	NONE
vnz_11760	ATP-dependent Clp protease proteolytic subunit gene: clpP	0.965	0.618098	-0.0154727	0.208942	NONE
vnz_11765	ATP-dependent Clp protease proteolytic subunit	0.979	0.660815	-0.00921731	0.17992	NONE
vnz_11770	trigger factor	1.011	0.75954	0.00475116	0.119449	NONE
vnz_11790	hypothetical protein	1.122	0.980239	0.0499929	0.00866813	NONE
vnz_11795	GNAT family N-acetyltransferase	1.653	0.100733	0.218273	0.996826	NONE
vnz_11800	DNA glycosylase	1.056	0.956084	0.0236639	0.0195039	NONE
vnz_11805	ribose-5-phosphate isomerase	0.668	0.0367299	-0.175224	1.43498	NONE
vnz_11810	amino acid transporter	0.768	0.286888	-0.114639	0.542288	NONE
vnz_11825	amino acid transporter	2.297	0.00781875	0.361161	2.10686	UP
vnz_11830	superoxide dismutase	1.373	0.344578	0.137671	0.462713	NONE
vnz_11835	disulfide bond formation protein DsbA	1.299	0.543767	0.113609	0.264587	NONE
vnz_11840	aminopeptidase N	1.121	0.907319	0.0496056	0.0422402	NONE
vnz_11845	hypothetical protein	0.956	0.81799	-0.0195421	0.0872522	NONE
vnz_11850	peptidase	2.327	0.00190542	0.366796	2.72001	UP
vnz_11855	NUDIX hydrolase	1.421	0.358062	0.152594	0.446042	NONE
vnz_11870	glyoxalase	1.173	0.8595	0.069298	0.0657541	NONE
vnz_11875	hypothetical protein	1.006	0.746777	0.00259798	0.126809	NONE
vnz_11880	serine protease	1.382	0.333181	0.140508	0.47732	NONE
vnz_11885	aspartate-semialdehyde dehydrogenase	1.011	0.765009	0.00475116	0.116334	NONE
vnz_11890	aminopeptidase N	1.081	0.973493	0.0338257	0.0116673	NONE
vnz_11895	hypothetical protein	0.603	0.0194426	-0.219683	1.71125	NONE
vnz_11900	allantoicase	1.051	0.96362	0.0216027	0.0160941	NONE
vnz_11905	LysR family transcriptional regulator	1.292	0.518901	0.111263	0.284916	NONE
vnz_11920	MarR family transcriptional regulator	0.98	0.736091	-0.00877392	0.133069	NONE
vnz_11930	4-alpha-glucanotransferase	1.48	0.193739	0.170262	0.712784	NONE
vnz_11940	hyaluronidase	2.441	0.0184082	0.387568	1.73499	UP
vnz_11945	endonuclease	0.802	0.36211	-0.0958256	0.44116	NONE
vnz_11950	mechanosensitive ion channel protein MscS	1.337	0.375098	0.126131	0.425856	NONE
vnz_11955	sugar kinase	0.817	0.248221	-0.0877779	0.605161	NONE
vnz_11960	ABC transporter substrate-binding protein	0.642	0.0473091	-0.192465	1.32506	NONE
vnz_11975	6-phospho-beta-glucosidase	0.965	0.610375	-0.0154727	0.214404	NONE
vnz_11980	ATPase	0.799	0.346176	-0.0974532	0.460703	NONE
vnz_11985	hypothetical protein	0.491	0.00168337	-0.308919	2.77382	DOWN
vnz_11990	sugar-binding protein	0.367	6.66636e-05	-0.435334	4.17611	DOWN
vnz_11995	hypothetical protein	0.705	0.118411	-0.151811	0.926608	NONE
vnz_12005	serine/threonine protein kinase	0.841	0.304516	-0.075204	0.51639	NONE
vnz_12010	phosphatase	0.673	0.0381525	-0.171985	1.41848	NONE
vnz_12015	hypothetical protein	0.659	0.0397551	-0.181115	1.40061	NONE
vnz_12020	forkhead-associated protein	0.778	0.307935	-0.10902	0.51154	NONE
vnz_12025	methyltransferase	0.97	0.702467	-0.0132283	0.153374	NONE
vnz_12030	globin	1.28	0.603667	0.10721	0.219203	NONE
vnz_12035	peptide ABC transporter permease	0.445	0.0336003	-0.35164	1.47366	DOWN
vnz_12040	hypothetical protein	0.208	1.40242e-06	-0.681937	5.85312	DOWN
vnz_12045	ABC transporter	0.125	1.28279e-09	-0.90309	8.89184	DOWN
vnz_12055	hypothetical protein	1.243	0.695643	0.0944711	0.157614	NONE
vnz_12065	energy-dependent translational throttle protein EttA	1.116	0.922682	0.0476642	0.0349479	NONE
vnz_12070	hypothetical protein	1.504	0.358977	0.177248	0.444933	NONE
vnz_12095	peptidase	0.086	1e-17	-1.0655	17	DOWN
vnz_12105	ATP-binding protein	0.584	0.109402	-0.233587	0.960973	NONE
vnz_12110	ATP-binding protein	0.591	0.0724055	-0.228413	1.14023	NONE
vnz_12185	XRE family transcriptional regulator	1.379	0.428443	0.139564	0.368106	NONE
vnz_12190	NUDIX hydrolase	0.996	0.681561	-0.00174066	0.166495	NONE
vnz_12195	phosphohydrolase	0.898	0.452957	-0.0467237	0.343943	NONE
vnz_12200	GntR family transcriptional regulator	0.799	0.24778	-0.0974532	0.605934	NONE
vnz_12205	hypothetical protein	0.751	0.109036	-0.12436	0.962432	NONE
vnz_12240	50S ribosomal protein L33	0.796		-0.0990869	#VALUE!	#VALUE!
vnz_12245	2-phosphosulfolactate phosphatase	1.424	0.389048	0.15351	0.409997	NONE
vnz_12250	endonuclease	0.853	0.447886	-0.069051	0.348832	NONE
vnz_12260	Tat pathway signal protein	1.334	0.453837	0.125156	0.343101	NONE
vnz_12270	hypothetical protein	1.481	0.347649	0.170555	0.45886	NONE
vnz_12280	potassium-transporting ATPase subunit B	1.76	0.245467	0.245513	0.610007	NONE
vnz_12295	urate oxidase	1.962	0.089792	0.292699	1.04676	NONE
vnz_12310	transposase	2.611	0.00888192	0.416807	2.05149	UP
vnz_12315	transcriptional regulator	1.211	0.77552	0.0831441	0.110407	NONE
vnz_12320	hypothetical protein	0.874	0.546145	-0.0584886	0.262692	NONE
vnz_12330	hypothetical protein	0.141	6.01963e-13	-0.850781	12.2204	DOWN
vnz_12335	hypothetical protein	7.302	5.24292e-07	0.863442	6.28043	UP
vnz_12345	ABC transporter ATP-binding protein	1.068	0.933331	0.0285713	0.0299643	NONE
vnz_12350	methylmalonate-semialdehyde dehydrogenase (acylating)	1.089	0.998358	0.0370279	0.000713634	NONE
vnz_12355	3D-(3,5/4)-trihydroxycyclohexane-1,2-dione acylhydrolase (decyclizing)	1.068	0.934946	0.0285713	0.0292135	NONE
vnz_12360	5-deoxy-glucuronate isomerase	0.932	0.524001	-0.0305841	0.280668	NONE
vnz_12365	5-dehydro-2-deoxygluconokinase	1.059	0.900358	0.024896	0.0455848	NONE
vnz_12370	2-keto-myo-inositol dehydratase	1.704	0.108673	0.23147	0.96388	NONE
vnz_12380	hypothetical protein	0.649		-0.187755	#VALUE!	#VALUE!
vnz_12390	TetR family transcriptional regulator	0.87	0.412852	-0.0604807	0.384205	NONE
vnz_12400	copper-transporting ATPase	1.238	0.638093	0.0927206	0.195116	NONE
vnz_12405	carbonate dehydratase	1.391	0.497232	0.143327	0.303441	NONE
vnz_12410	citrate (Si)-synthase	1.439	0.255645	0.158061	0.592363	NONE
vnz_12415	helicase	0.928	0.691625	-0.032452	0.160129	NONE
vnz_12420	antitoxin VapB6	0.943	0.497212	-0.0254883	0.303459	NONE
vnz_12425	VapC toxin family PIN domain ribonuclease	1.092	0.908947	0.0382226	0.0414615	NONE
vnz_12435	dihydrodipicolinate synthase family protein	1.203	0.807144	0.0802656	0.0930489	NONE
vnz_12440	oxidoreductase	1.784	0.155447	0.251395	0.808416	NONE
vnz_12445	LacI family transcriptional regulator	0.979	0.671577	-0.00921731	0.172904	NONE
vnz_12450	hypothetical protein	0.939	0.533089	-0.0273344	0.2732	NONE
vnz_12455	S9 family peptidase	0.956	0.588781	-0.0195421	0.230046	NONE
vnz_12460	phosphotransferase	1.583	0.21867	0.199481	0.66021	NONE
vnz_12470	LysR family transcriptional regulator	0.831	0.450472	-0.080399	0.346332	NONE
vnz_12475	beta-N-acetylhexosaminidase	0.849	0.281194	-0.0710923	0.550995	NONE
vnz_12480	aminopeptidase	0.865	0.345092	-0.0629839	0.462065	NONE
vnz_12485	hypothetical protein	0.356	0.00150345	-0.44855	2.82291	DOWN
vnz_12495	ABC transporter ATP-binding protein	1.358	0.441676	0.1329	0.354896	NONE
vnz_12500	acetolactate synthase	1.293	0.467329	0.111599	0.330377	NONE
vnz_12505	agmatinase	0.969	0.629984	-0.0136762	0.200671	NONE
vnz_12515	hypothetical protein	1.15	0.91198	0.0606978	0.0400148	NONE
vnz_12520	hypothetical protein	0.576	0.0168273	-0.239578	1.77399	NONE
vnz_12525	transcriptional regulator	0.926	0.665338	-0.033389	0.176958	NONE
vnz_12530	acyl-CoA dehydrogenase	1.25	0.57417	0.09691	0.240959	NONE
vnz_12535	acyl-CoA thioesterase II	1.11	0.958639	0.045323	0.0183451	NONE
vnz_12540	cation transporter	1.821	0.102871	0.26031	0.987709	NONE
vnz_12545	phosphatase	1.268	0.609161	0.103119	0.215268	NONE
vnz_12550	TetR family transcriptional regulator	0.967	0.657329	-0.0145735	0.182217	NONE
vnz_12555	methylcrotonoyl-CoA carboxylase	1.005	0.755801	0.00216606	0.121592	NONE
vnz_12560	acetyl/propionyl-CoA carboxylase subuit alpha	0.996	0.700712	-0.00174066	0.15446	NONE
vnz_12565	hydroxymethylglutaryl-CoA lyase	1.157	0.797621	0.0633334	0.0982034	NONE
vnz_12570	acyl-CoA dehydrogenase	1.013	0.764881	0.00560945	0.116406	NONE
vnz_12575	NADPH-dependent ferric siderophore reductase	1.043	0.84726	0.0182843	0.0719834	NONE
vnz_12580	pyridoxal-dependent decarboxylase	0.674	0.223435	-0.17134	0.650848	NONE
vnz_12585	alcaligin biosynthesis protein	0.809	0.365237	-0.0920515	0.437425	NONE
vnz_12590	GNAT family N-acetyltransferase	1.003	0.734465	0.00130093	0.134029	NONE
vnz_12595	IucA/IucC family protein	0.949	0.530256	-0.0227338	0.275514	NONE
vnz_12600	beta-N-acetylhexosaminidase	0.768	0.193596	-0.114639	0.713103	NONE
vnz_12605	hypothetical protein	1.505	0.330388	0.177536	0.480976	NONE
vnz_12610	glutamine--fructose-6-phosphate aminotransferase	1.29	0.548974	0.11059	0.260448	NONE
vnz_12620	universal stress protein UspA	1.308	0.585605	0.116608	0.232395	NONE
vnz_12630	AraC family transcriptional regulator, adpA	0.981	0.637716	-0.00833099	0.195373	NONE
vnz_12635	oligoribonuclease	0.566	0.00733242	-0.247184	2.13475	NONE
vnz_12645	xyloglucanase	0.986	0.756488	-0.00612309	0.121198	NONE
vnz_12665	aspartate-alanine antiporter	1.14	0.944459	0.0569049	0.0248171	NONE
vnz_12670	aspartate-alanine antiporter	1.015	0.73183	0.00646604	0.13559	NONE
vnz_12675	aspartate 4-decarboxylase	1.119	0.910802	0.0488301	0.0405758	NONE
vnz_12685	two-component sensor histidine kinase	1.701	0.129732	0.230704	0.886952	NONE
vnz_12690	DNA-binding response regulator	1.642	0.13861	0.215373	0.858204	NONE
vnz_12700	spermine synthase	0.763	0.279431	-0.117475	0.553726	NONE
vnz_12705	hypothetical protein	1.66	0.32957	0.220108	0.482053	NONE
vnz_12710	transcriptional regulator	0.429	0.00174821	-0.367543	2.75741	DOWN
vnz_12715	histidine phosphatase family protein	1.073	0.955145	0.0305997	0.0199307	NONE
vnz_12725	hypothetical protein	1.182	0.774192	0.0726175	0.111151	NONE
vnz_12730	hypothetical protein	1.305	0.499572	0.115611	0.301402	NONE
vnz_12735	helicase	1.32	0.515302	0.120574	0.287939	NONE
vnz_12740	hypothetical protein	0.951	0.583601	-0.0218195	0.233884	NONE
vnz_12745	hypothetical protein	0.558	0.0705138	-0.253366	1.15173	NONE
vnz_12755	peptidase M6	1.971	0.088235	0.294687	1.05436	NONE
vnz_12760	histidine kinase	1.192	0.817175	0.0762763	0.0876848	NONE
vnz_12765	glycoside hydrolase	0.616	0.0285081	-0.210419	1.54503	NONE
vnz_12770	alkanal monooxygenase	0.612	0.0352438	-0.213249	1.45292	NONE
vnz_12785	DNA-binding response regulator	1.311	0.476684	0.117603	0.32177	NONE
vnz_12790	sensor histidine kinase	1.209	0.769064	0.0824263	0.114038	NONE
vnz_12795	acyl-CoA synthetase	1.468	0.468443	0.166726	0.329344	NONE
vnz_12800	chitin-binding protein	0.631	0.123313	-0.199971	0.908993	NONE
vnz_12805	membrane protease subunit	0.296	0.000920809	-0.528708	3.03583	DOWN
vnz_12810	hypothetical protein	0.383	0.000320484	-0.416801	3.49419	DOWN
vnz_12825	hypothetical protein	0.844	0.335438	-0.0736576	0.474388	NONE
vnz_12830	HAD family hydrolase	1.121	0.952483	0.0496056	0.0211427	NONE
vnz_12835	nucleotide pyrophosphatase	204.654	1e-17	2.31102	17	UP
vnz_12840	2-aminoethylphosphonate ABC transporter substrate-binding protein	10.488	1e-17	1.02069	17	UP
vnz_12855	2-aminoethylphosphonate ABC transport system ATP-binding subunit PhnT	54.389	1e-17	1.73551	17	UP
vnz_12860	haloacid dehalogenase	279.745	1e-17	2.44676	17	UP
vnz_12865	FAD-dependent oxidoreductase	107.794	1e-17	2.03259	17	UP
vnz_12870	GntR family transcriptional regulator	1.62	0.163168	0.209515	0.787365	NONE
vnz_12875	hypothetical protein	1.065	0.888987	0.0273496	0.0511045	NONE
vnz_12880	hypothetical protein	0.884	0.394215	-0.0535477	0.404267	NONE
vnz_12885	oxidoreductase	0.923	0.470448	-0.0347983	0.327489	NONE
vnz_12890	hypothetical protein	1.087	0.928948	0.0362295	0.0320086	NONE
vnz_12895	peptidase	0.947	0.567133	-0.02365	0.246315	NONE
vnz_12900	2-hydroxyhepta-2,4-diene-1,7-dioate isomerase	1.208	0.762883	0.0820669	0.117542	NONE
vnz_12915	ArsR family transcriptional regulator	0.956	0.585374	-0.0195421	0.232566	NONE
vnz_12935	preprotein translocase subunit SecA	0.092	1e-17	-1.03621	17	DOWN
vnz_12940	hypothetical protein	1.703	0.103756	0.231215	0.983986	NONE
vnz_12950	hypothetical protein	1.313	0.419055	0.118265	0.377729	NONE
vnz_12955	methionine ABC transporter ATP-binding protein	1.432	0.284921	0.155943	0.545275	NONE
vnz_12980	chaperonin	1.016	0.766537	0.00689371	0.115467	NONE
vnz_12985	hypothetical protein	1.302	0.466954	0.114611	0.330726	NONE
vnz_12990	peroxiredoxin	1.959	0.0308772	0.292034	1.51036	NONE
vnz_12995	MFS transporter	2.527	0.0145002	0.402605	1.83863	UP
vnz_13010	non-canonical purine NTP pyrophosphatase, RdgB/HAM1 family	0.873	0.396981	-0.0589858	0.40123	NONE
vnz_13015	hypothetical protein	1.762	0.0974302	0.246006	1.01131	NONE
vnz_13020	ribonuclease PH	1.092	0.946056	0.0382226	0.024083	NONE
vnz_13025	PTS sugar transporter	0.969	0.656329	-0.0136762	0.182879	NONE
vnz_13030	PTS lactose transporter subunit IIC	0.911	0.410781	-0.0404816	0.38639	NONE
vnz_13035	PTS lactose transporter subunit IIC	1.728	0.153957	0.237544	0.812601	NONE
vnz_13040	MBL fold metallo-hydrolase	0.834	0.31859	-0.0788339	0.496768	NONE
vnz_13045	hypothetical protein	1.119	0.981511	0.0488301	0.00810496	NONE
vnz_13050	cysteine synthase B gene: cysM	1.017	0.786405	0.00732095	0.104354	NONE
vnz_13055	molybdopterin synthase sulfur carrier subunit	1.358	0.436877	0.1329	0.359641	NONE
vnz_13060	histidinol phosphatase	0.637	0.0508846	-0.195861	1.29341	NONE
vnz_13070	hypothetical protein	0.788	0.16941	-0.103474	0.771061	NONE
vnz_13075	diguanylate cyclase	1.204	0.728921	0.0806265	0.137319	NONE
vnz_13080	AraC family transcriptional regulator	0.99	0.674914	-0.00436481	0.170752	NONE
vnz_13085	peptidase	1.167	0.779509	0.0670709	0.108179	NONE
vnz_13090	proline-specific permease ProY gene: proY	0.018	1e-17	-1.74473	17	DOWN
vnz_13095	hypothetical protein	0.927	0.512798	-0.0329203	0.290054	NONE
vnz_13100	ATP-dependent Clp protease adapter ClpS	1.051	0.822867	0.0216027	0.0846701	NONE
vnz_13105	nicotinate phosphoribosyltransferase	1.049	0.872456	0.0207755	0.0592567	NONE
vnz_13110	nicotinamidase	1.679	0.060495	0.225051	1.21828	NONE
vnz_13120	protease	1.708	0.0658739	0.232488	1.18129	NONE
vnz_13140	sporulation protein SsgA	0.376	0.016599	-0.424812	1.77992	DOWN
vnz_13145	FAD-binding oxidoreductase	2.079	0.00378136	0.317854	2.42235	UP
vnz_13155	4-hydroxyphenylpyruvate dioxygenase	1.056	0.898973	0.0236639	0.0462533	NONE
vnz_13160	AsnC family transcriptional regulator	1.332	0.458422	0.124504	0.338735	NONE
vnz_13165	transcriptional regulator	0.977	0.574581	-0.0101054	0.240649	NONE
vnz_13180	hypothetical protein	0.504	0.00289851	-0.297569	2.53783	NONE
vnz_13185	IclR family transcriptional regulator	1.76	0.0996574	0.245513	1.00149	NONE
vnz_13190	hypothetical protein	1.608	0.265509	0.206286	0.57592	NONE
vnz_13195	death-on-curing family protein	0.831	0.211454	-0.080399	0.674784	NONE
vnz_13200	CopG family transcriptional regulator	0.918	0.505629	-0.0371573	0.296168	NONE
vnz_13215	hypothetical protein	1.257	0.539183	0.0993353	0.268264	NONE
vnz_13220	hypothetical protein	1.153	0.746458	0.0618293	0.126995	NONE
vnz_13225	hypothetical protein	1.214	0.744598	0.0842187	0.128078	NONE
vnz_13230	serine/threonine protein kinase	0.87	0.685287	-0.0604807	0.164127	NONE
vnz_13235	hypothetical protein	1.05	0.885142	0.0211893	0.052987	NONE
vnz_13240	serine/threonine protein kinase	1.057	0.912661	0.024075	0.0396905	NONE
vnz_13245	hypothetical protein	0.677	0.0517836	-0.169411	1.28581	NONE
vnz_13250	hypothetical protein	1.016	0.78005	0.00689371	0.107878	NONE
vnz_13255	hypothetical protein	0.627	0.227023	-0.202732	0.643931	NONE
vnz_13260	type VII secretion-associated serine protease mycosin	0.904	0.454282	-0.0438316	0.342674	NONE
vnz_13265	collagen alpha 1(II) chain precursor	1.014	0.685487	0.00603795	0.164001	NONE
vnz_13270	hypothetical protein	0.961	0.598065	-0.0172766	0.223252	NONE
vnz_13275	oxidoreductase	0.953	0.614609	-0.0209071	0.211401	NONE
vnz_13280	xanthine dehydrogenase	1.262	0.621588	0.101059	0.206497	NONE
vnz_13285	dehydrogenase	1.012	0.775401	0.00518051	0.110474	NONE
vnz_13290	beta-N-acetylhexosaminidase	1.297	0.66431	0.11294	0.177629	NONE
vnz_13305	ABC transporter substrate-binding protein	1.917	0.119812	0.282622	0.921501	NONE
vnz_13310	hypothetical protein	0.807	0.260967	-0.0931265	0.583415	NONE
vnz_13315	hypothetical protein	0.863	0.468382	-0.0639892	0.3294	NONE
vnz_13320	UDP-N-acetylglucosamine 1-carboxyvinyltransferase	1.004	0.750909	0.00173371	0.124413	NONE
vnz_13325	integration host factor	0.93	0.517117	-0.0315171	0.286411	NONE
vnz_13330	NAD-dependent malic enzyme	1.227	0.627997	0.0888446	0.202042	NONE
vnz_13335	helicase	0.952	0.611308	-0.0213631	0.21374	NONE
vnz_13340	uroporphyrinogen-III synthase	0.718	0.269207	-0.143876	0.569914	NONE
vnz_13345	MFS transporter	0.842		-0.0746879	#VALUE!	#VALUE!
vnz_13350	LysR family transcriptional regulator	1.105	0.979424	0.0433623	0.00902904	NONE
vnz_13365	SsrA-binding protein	0.879	0.439914	-0.0560111	0.356632	NONE
vnz_13370	peptidase S41	0.884	0.585149	-0.0535477	0.232734	NONE
vnz_13375	cell division protein FtsX	1.015	0.766972	0.00646604	0.115221	NONE
vnz_13380	cell division ATP-binding protein FtsE	1.11	0.93064	0.045323	0.0312181	NONE
vnz_13395	peptide chain release factor 2	1.005	0.739872	0.00216606	0.130843	NONE
vnz_13400	serine/threonine protein kinase	1.012	0.764073	0.00518051	0.116865	NONE
vnz_13405	serine/threonine protein kinase	0.969	0.637458	-0.0136762	0.195548	NONE
vnz_13410	hypothetical protein	0.844	0.316478	-0.0736576	0.499657	NONE
vnz_13415	sugar ABC transporter substrate-binding protein	0.54	0.00406148	-0.267606	2.39132	NONE
vnz_13420	ABC transporter permease	0.35	5.62069e-05	-0.455932	4.25021	DOWN
vnz_13425	sugar ABC transporter permease	0.932	0.621566	-0.0305841	0.206513	NONE
vnz_13430	TetR family transcriptional regulator	1.569	0.175452	0.195623	0.755841	NONE
vnz_13450	hypothetical protein	1.186	0.811375	0.0740847	0.0907785	NONE
vnz_13455	hypothetical protein	1.091	0.946375	0.0378248	0.0239367	NONE
vnz_13460	NAD-glutamate dehydrogenase	0.771	0.157295	-0.112946	0.803286	NONE
vnz_13465	peptidase	0.735	0.0953539	-0.133713	1.02066	NONE
vnz_13470	phosphatase	1.004	0.758573	0.00173371	0.120003	NONE
vnz_13475	hypothetical protein	1.124	0.928862	0.0507663	0.0320489	NONE
vnz_13485	preprotein translocase subunit SecA	1.133	0.873838	0.0542299	0.0585691	NONE
vnz_13495	cytoplasmic protein	0.974	0.643304	-0.011441	0.191584	NONE
vnz_13500	DNA-binding response regulator	1.106	0.931643	0.0437551	0.0307505	NONE
vnz_13505	ribosomal subunit interface protein	0.846	0.296937	-0.0726296	0.527336	NONE
vnz_13515	hypothetical protein	0.231	1.32755e-08	-0.636388	7.87695	DOWN
vnz_13520	two-component sensor histidine kinase	0.221	3.33521e-08	-0.655608	7.47688	DOWN
vnz_13525	DNA-binding response regulator	0.001	1e-17	-3	17	DOWN
vnz_13530	hypothetical protein	1.73	0.0978245	0.238046	1.00955	NONE
vnz_13535	hypothetical protein	0.77	0.248812	-0.113509	0.604129	NONE
vnz_13540	hypothetical protein	0.946	0.588081	-0.0241089	0.230563	NONE
vnz_13545	AAA family ATPase	1.2	0.662051	0.0791812	0.179109	NONE
vnz_13550	hypothetical protein	0.894	0.527331	-0.0486625	0.277916	NONE
vnz_13555	hypothetical protein	1.227	0.744888	0.0888446	0.127909	NONE
vnz_13580	hypothetical protein	1.637	0.236512	0.214049	0.626146	NONE
vnz_13585	hypothetical protein	1.746	0.150286	0.242044	0.823081	NONE
vnz_13590	hypothetical protein	0.991	0.679628	-0.00392635	0.167728	NONE
vnz_13595	adenosylhomocysteinase	1.268	0.609214	0.103119	0.21523	NONE
vnz_13600	cation transporter	1.308	0.455519	0.116608	0.341494	NONE
vnz_13605	mannose-6-phosphate isomerase, class I	1.169	0.87278	0.0678145	0.0590953	NONE
vnz_13610	mannose-6-phosphate isomerase	0.78	0.150537	-0.107905	0.822358	NONE
vnz_13615	hypothetical protein	1.058	0.978307	0.0244857	0.00952469	NONE
vnz_13620	phosphomannomutase/phosphoglucomutase	1.244	0.593597	0.0948204	0.226508	NONE
vnz_13625	hypothetical protein	1.02	0.820894	0.00860017	0.085713	NONE
vnz_13630	hypothetical protein	1.12	0.98268	0.049218	0.00758776	NONE
vnz_13635	hypothetical protein	1.181	0.795444	0.0722499	0.0993905	NONE
vnz_13640	family 2 glycosyl transferase	1.405	0.304936	0.147676	0.515792	NONE
vnz_13645	transcription factor WhiB	0.549	0.0155363	-0.260428	1.80865	NONE
vnz_13655	2-phospho-L-lactate transferase	1.073	0.958902	0.0305997	0.0182258	NONE
vnz_13660	coenzyme F420-0:L-glutamate ligase	0.814	0.293875	-0.0893756	0.531837	NONE
vnz_13665	3-methyladenine DNA glycosylase	0.872	0.666446	-0.0594835	0.176235	NONE
vnz_13670	GDP-mannose pyrophosphorylase	1.44	0.445524	0.158362	0.351129	NONE
vnz_13675	N-acetylmuramoyl-L-alanine amidase	0.309	0.00126758	-0.510042	2.89703	DOWN
vnz_13680	TIGR03089 family protein	0.901	0.429721	-0.0452752	0.366813	NONE
vnz_13685	LytR family transcriptional regulator	0.901	0.413733	-0.0452752	0.38328	NONE
vnz_13690	LytR family transcriptional regulator	7.296	1.89908e-11	0.863085	10.7215	UP
vnz_13695	transcriptional regulator	2.077	0.0286847	0.317436	1.54235	UP
vnz_13700	glycosyl transferase family 2	1.447	0.358432	0.160469	0.445593	NONE
vnz_13705	LytR family transcriptional regulator	0.771	0.447594	-0.112946	0.349116	NONE
vnz_13710	acyl-CoA thioesterase	1.095	0.994969	0.0394141	0.00219045	NONE
vnz_13715	transcriptional regulator	1.31	0.49868	0.117271	0.302178	NONE
vnz_13725	UDP-glucose 6-dehydrogenase	1.364	0.323047	0.134814	0.490734	NONE
vnz_13730	hypothetical protein	0.287	0.000142733	-0.542118	3.84547	DOWN
vnz_13735	membrane dipeptidase	0.981	0.716132	-0.00833099	0.145007	NONE
vnz_13740	5-(carboxyamino)imidazole ribonucleotide mutase	1.19	0.719277	0.075547	0.143104	NONE
vnz_13745	5-(carboxyamino)imidazole ribonucleotide synthase	0.788	0.163965	-0.103474	0.785249	NONE
vnz_13755	two-component sensor histidine kinase	2.469	0.000685101	0.392521	3.16425	UP
vnz_13760	DNA-binding response regulator	1.179	0.724939	0.0715138	0.139698	NONE
vnz_13765	MFS transporter	1.412	0.436485	0.149835	0.360031	NONE
vnz_13770	hypothetical protein	1.353	0.458019	0.131298	0.339116	NONE
vnz_13790	ATP-binding protein	1.461	0.325035	0.16465	0.48807	NONE
vnz_13795	metal ABC transporter substrate-binding protein	1.145	0.928337	0.0588055	0.0322942	NONE
vnz_13805	hypothetical protein	1.087	0.965788	0.0362295	0.0151182	NONE
vnz_13815	amino acid ABC transporter substrate-binding protein	1.094	0.958023	0.0390173	0.018624	NONE
vnz_13820	hypothetical protein	1.987	0.121459	0.298198	0.915572	NONE
vnz_13830	hypothetical protein	1.701	0.24757	0.230704	0.606301	NONE
vnz_13835	polysaccharide deacetylase	0.541	0.0361593	-0.266803	1.44178	NONE
vnz_13840	glycosyl transferase family 2	1.025	0.902577	0.0107239	0.0445156	NONE
vnz_13845	cellulose biosynthesis protein CelD	0.135	2.07192e-07	-0.869666	6.68363	DOWN
vnz_13850	glyoxalase	1.29	0.549869	0.11059	0.259741	NONE
vnz_13855	imidazolonepropionase	0.902	0.457995	-0.0447935	0.33914	NONE
vnz_13860	formimidoylglutamate deiminase	1.358	0.330553	0.1329	0.480758	NONE
vnz_13865	allantoate amidohydrolase	1.035	0.789925	0.0149403	0.102414	NONE
vnz_13870	urocanate hydratase	0.944	0.549529	-0.025028	0.260009	NONE
vnz_13875	diaminopimelate decarboxylase	1.222	0.691699	0.0870712	0.160083	NONE
vnz_13880	polyketide cyclase/dehydrase	1.213	0.693059	0.0838608	0.159229	NONE
vnz_13890	hypothetical protein	1.007	0.859354	0.00302947	0.065828	NONE
vnz_13895	diacylglyceryl transferase	1.299	0.447613	0.113609	0.349098	NONE
vnz_13900	hypothetical protein	1.176	0.798835	0.0704073	0.0975431	NONE
vnz_13905	MurR/RpiR family transcriptional regulator	1.075	0.956756	0.0314085	0.019199	NONE
vnz_13910	hypothetical protein	1.579	0.183295	0.198382	0.736849	NONE
vnz_13915	cystathionine beta-synthase	0.953	0.584506	-0.0209071	0.233211	NONE
vnz_13920	GDSL family lipase	1.314	0.520696	0.118595	0.283416	NONE
vnz_13925	acetyl-CoA acetyltransferase	1.204	0.682252	0.0806265	0.166055	NONE
vnz_13930	hypothetical protein	0.74	0.242359	-0.130768	0.615541	NONE
vnz_13935	hypothetical protein	1.121	0.978917	0.0496056	0.00925396	NONE
vnz_13940	hypothetical protein	3.581	0.000764219	0.554004	3.11678	UP
vnz_13945	hypothetical protein	1.824	0.134205	0.261025	0.872231	NONE
vnz_13950	hypothetical protein	1.409	0.423692	0.148911	0.372949	NONE
vnz_13975	hypothetical protein	5.562	2.93386e-05	0.745231	4.53256	UP
vnz_14075	phage portal protein	4.344	3.84124e-05	0.63789	4.41553	UP
vnz_14080	hypothetical protein	6.072	4.15294e-09	0.783332	8.38164	UP
vnz_14085	hypothetical protein	7.159	1.35447e-14	0.854852	13.8682	UP
vnz_14090	hypothetical protein	5.672	1.57559e-10	0.753736	9.80256	UP
vnz_14095	hypothetical protein	5.819	1.37609e-10	0.764848	9.86135	UP
vnz_14100	hypothetical protein	4.274	1.82876e-08	0.630835	7.73784	UP
vnz_14105	head-tail adaptor protein	4.127	5.81428e-06	0.615634	5.2355	UP
vnz_14115	hypothetical protein	3.527	4.72748e-05	0.547405	4.32537	UP
vnz_14125	hypothetical protein	4.328	3.81485e-07	0.636287	6.41852	UP
vnz_14130	hypothetical protein	6.724	3.41061e-13	0.827628	12.4672	UP
vnz_14140	hypothetical protein	3.377	1.19291e-05	0.528531	4.92339	UP
vnz_14145	hypothetical protein	4.107	3.42338e-06	0.613525	5.46554	UP
vnz_14155	N-acetylmuramoyl-L-alanine amidase	2.846	0.000157565	0.454235	3.80254	UP
vnz_14160	hypothetical protein	6.582	7.09477e-12	0.818358	11.1491	UP
vnz_14165	hypothetical protein	3.119	0.00224381	0.494015	2.64901	UP
vnz_14175	DNA-binding protein	0.836	0.275273	-0.0777937	0.560236	NONE
vnz_14190	hypothetical protein	1.212	0.757643	0.0835026	0.120535	NONE
vnz_14205	site-specific integrase	0.886	0.525117	-0.0525663	0.279744	NONE
vnz_14215	ABC transporter	0.89	0.458703	-0.05061	0.338468	NONE
vnz_14220	ABC transporter	0.722	0.121991	-0.141463	0.913672	NONE
[truncated: 3,218 more rows]

## Sheet: WT on MYM v R2YE
Accession	Description	Abundance Ratio: (R2YE WT) / (MYM WT)	Abundance Ratio P-Value: (R2YE WT) / (MYM WT)	logratio	logP	Change
vnz_00005	transcriptional regulator	6.495	0.164169	0.812579	0.784708	NONE
vnz_00040	polyketide cyclase	35.983	0.00266371	1.5561	2.57451	UP
vnz_00045	FAD-dependent oxidoreductase	26.216	0.0112006	1.41857	1.95076	UP
vnz_00055	RNA polymerase	7.036	0.143319	0.847326	0.843696	NONE
vnz_00070	GNAT family N-acetyltransferase	0.379	0.405149	-0.421361	0.392385	NONE
vnz_00075	serine/threonine protein kinase	1.674	0.788206	0.223755	0.10336	NONE
vnz_00080	calcium-binding protein	3.273	0.39528	0.514946	0.403095	NONE
vnz_00090	hypothetical protein	0.45	0.598254	-0.346787	0.223114	NONE
vnz_00110	TetR family transcriptional regulator	1.888	0.67382	0.276002	0.171456	NONE
vnz_00115	enoyl-CoA hydratase	1.984	0.679824	0.297542	0.167604	NONE
vnz_00120	LysR family transcriptional regulator	1.402	0.83351	0.146748	0.0790891	NONE
vnz_00135	hypothetical protein	0.104	0.0568232	-0.982967	1.24547	NONE
vnz_00140	hypothetical protein	1.125	0.937849	0.0511525	0.0278669	NONE
vnz_00145	hypothetical protein	1.466	0.760463	0.166134	0.118922	NONE
vnz_00155	hypothetical protein	2.034	0.647038	0.308351	0.18907	NONE
vnz_00165	glyoxalase	6.525	0.105686	0.814581	0.975984	NONE
vnz_00170	hypothetical protein	0.727	0.685845	-0.138466	0.163774	NONE
vnz_00175	TIGR03086 family protein	4.718	0.301926	0.673758	0.520099	NONE
vnz_00195	LacI family transcriptional regulator	0.776	0.859331	-0.110138	0.0658395	NONE
vnz_00205	aminoglycoside phosphotransferase	1.288	0.842561	0.109916	0.0743989	NONE
vnz_00215	NADPH:quinone reductase	0.24	0.315171	-0.619789	0.501453	NONE
vnz_00220	hypothetical protein	0.097	0.0382559	-1.01323	1.4173	DOWN
vnz_00225	polyprenyl synthetase	7.609	0.148587	0.881328	0.828018	NONE
vnz_00230	polyprenyl synthetase	1.726	0.733889	0.237041	0.13437	NONE
vnz_00235	hypothetical protein	6.62	0.0592689	0.820858	1.22717	NONE
vnz_00250	cold shock domain protein CspD	1.395	0.865117	0.144574	0.0629253	NONE
vnz_00255	hypothetical protein	0.173	0.109025	-0.761954	0.962475	NONE
vnz_00260	anti-sigma factor	0.134	0.216034	-0.872895	0.665477	NONE
vnz_00275	serine protease	13.007	0.0106245	1.11418	1.97369	UP
vnz_00285	polyketide cyclase	29.1	0.000636748	1.46389	3.19603	UP
vnz_00290	amidohydrolase	1.53	0.818691	0.184691	0.0868798	NONE
vnz_00300	aldo/keto reductase	1.071	0.912455	0.0297895	0.0397883	NONE
vnz_00305	short-chain dehydrogenase	3.785	0.385528	0.578066	0.413944	NONE
vnz_00310	fuconate dehydratase	1.062	0.995972	0.0261245	0.001753	NONE
vnz_00315	GntR family transcriptional regulator	3.088	0.436913	0.489677	0.359605	NONE
vnz_00320	lyase precursor	3.659	0.270759	0.563362	0.567417	NONE
vnz_00325	alpha-L-fucosidase	4.26	0.218082	0.62941	0.66138	NONE
vnz_00335	5-dehydro-4-deoxyglucarate dehydratase	0.374	0.623043	-0.427128	0.205482	NONE
vnz_00350	sugar-binding protein	1.457	0.781603	0.16346	0.107014	NONE
vnz_00355	oxidoreductase	0.385	0.499628	-0.414539	0.301353	NONE
vnz_00360	2-hydroxyhepta-2,4-diene-1,7-dioate isomerase	1.03	0.947605	0.0128372	0.0233725	NONE
vnz_00365	GDSL family lipase	2.837	0.412458	0.452859	0.38462	NONE
vnz_00370	calcium-binding protein	12.212	0.0512892	1.08679	1.28997	NONE
vnz_00375	D-alanyl-D-alanine carboxypeptidase	0.126	0.111055	-0.899629	0.95446	NONE
vnz_00380	2'-5' RNA ligase	2.045	0.600538	0.310693	0.22146	NONE
vnz_00385	4a-hydroxytetrahydrobiopterin dehydratase	1.539	0.822698	0.187239	0.0847594	NONE
vnz_00390	class A beta-lactamase	0.648	0.677236	-0.188425	0.16926	NONE
vnz_00395	UDP-N-acetylmuramoyl-tripeptide--D-alanyl-D- alanine ligase	1.297	0.870916	0.11294	0.0600239	NONE
vnz_00400	mini-circle protein	4.459	0.181508	0.649237	0.741103	NONE
vnz_00405	hypothetical protein	0.224	0.418499	-0.649752	0.378306	NONE
vnz_00410	hypothetical protein	0.892	0.90873	-0.0496351	0.0415654	NONE
vnz_00440	HxlR family transcriptional regulator	1.986	0.693551	0.297979	0.158921	NONE
vnz_00445	hypothetical protein	0.681	0.734231	-0.166853	0.134167	NONE
vnz_00450	hydrolase	9.31	0.0407267	0.96895	1.39012	UP
vnz_00455	FAD-dependent oxidoreductase	0.084	0.0367561	-1.07572	1.43467	DOWN
vnz_00470	dynein regulation protein LC7	0.224	0.311596	-0.649752	0.506408	NONE
vnz_00480	hypothetical protein	0.546	0.613263	-0.262807	0.212354	NONE
vnz_00485	thiol reductase thioredoxin	4.114	0.333377	0.614264	0.477064	NONE
vnz_00490	hypothetical protein	0.191	0.247709	-0.718967	0.606058	NONE
vnz_00495	alpha/beta hydrolase	1.638	0.571633	0.214314	0.242883	NONE
vnz_00520	hypothetical protein	8.062	0.174812	0.906443	0.757429	NONE
vnz_00525	cation-binding protein	622.681	5.33178e-10	2.79427	9.27313	UP
vnz_00530	3-oxoacyl-ACP reductase	1.074	0.996321	0.0310043	0.00160066	NONE
vnz_00535	NADPH:quinone reductase	0.754	0.75847	-0.122629	0.120061	NONE
vnz_00540	AraC family transcriptional regulator	0.448	0.572224	-0.348722	0.242434	NONE
vnz_00545	dihydrofolate reductase	4.524	0.298235	0.655523	0.525442	NONE
vnz_00555	glycine/betaine ABC transporter substrate-binding protein	18.733	0.0275676	1.27261	1.5596	UP
vnz_00565	glycine/betaine ABC transporter ATP-binding protein	10.046	0.0850334	1.00199	1.07041	NONE
vnz_00570	oxidoreductase	14.664	0.0468492	1.16625	1.3293	UP
vnz_00575	betaine-aldehyde dehydrogenase	10.935	0.084626	1.03882	1.0725	NONE
vnz_00580	PRC domain containing protein	15.967	0.0075629	1.20322	2.12131	UP
vnz_00595	aldo/keto reductase	4.687	0.158101	0.670895	0.801065	NONE
vnz_00605	hypothetical protein	1.558	0.740547	0.192567	0.130448	NONE
vnz_00610	hypothetical protein	12.291	0.062682	1.08959	1.20286	NONE
vnz_00620	RNA polymerase subunit sigma-70	0.416	0.459467	-0.380907	0.337746	NONE
vnz_00625	hypothetical protein	5.569	0.224885	0.745777	0.64804	NONE
vnz_00630	GNAT family N-acetyltransferase	2.367	0.496924	0.374198	0.30371	NONE
vnz_00635	glyoxalase	1.597	0.770765	0.203305	0.113078	NONE
vnz_00640	catalase	26.267	0.00128775	1.41941	2.89017	UP
vnz_00645	mechanosensitive ion channel protein	6.896	0.126922	0.838597	0.896464	NONE
vnz_00650	glutathione-dependent reductase	29.984	0.000825591	1.47689	3.08323	UP
vnz_00655	ribonuclease BN	8.806	0.0559867	0.944779	1.25192	NONE
vnz_00660	hypothetical protein	1.41	0.859182	0.149219	0.0659146	NONE
vnz_00670	hypothetical protein	0.787	0.824819	-0.104025	0.0836411	NONE
vnz_00685	hypothetical protein	0.167	0.176706	-0.777284	0.752748	NONE
vnz_00695	hypothetical protein	5.27	0.202019	0.721811	0.694607	NONE
vnz_00710	mycothione reductase	9.538	0.0279219	0.979457	1.55406	UP
vnz_00715	flavin oxidoreductase	6.174	0.146664	0.790567	0.833678	NONE
vnz_00720	MarR family transcriptional regulator	1.413	0.83073	0.150142	0.0805402	NONE
vnz_00725	12-oxophytodienoate reductase	0.151	0.112229	-0.821023	0.949893	NONE
vnz_00735	transcriptional regulator	5.962	0.212705	0.775392	0.672223	NONE
vnz_00740	DNA-binding response regulator	1.851	0.7283	0.267406	0.13769	NONE
vnz_00750	TetR family transcriptional regulator	0.934	0.81831	-0.0296531	0.087082	NONE
vnz_00755	amidase	0.394	0.439314	-0.404504	0.357225	NONE
vnz_00760	ABC transporter substrate-binding protein	0.232	0.152533	-0.634512	0.816635	NONE
vnz_00770	histidinol phosphatase	0.053	0.0348562	-1.27572	1.45772	DOWN
vnz_00775	ABC transporter	0.155	0.124477	-0.809668	0.90491	NONE
vnz_00785	ABC transporter substrate-binding protein	0.029	0.00129749	-1.5376	2.8869	DOWN
vnz_00790	pentalenene synthase	0.046	0.00222961	-1.33724	2.65177	DOWN
vnz_00795	CoA transferase	0.018	6.77089e-05	-1.74473	4.16935	DOWN
vnz_00800	acyl-CoA dehydrogenase	0.29	0.323796	-0.537602	0.489729	NONE
vnz_00805	sugar ABC transporter permease	0.223	0.213975	-0.651695	0.669637	NONE
vnz_00810	arabinose ABC transporter permease	2.204	0.594549	0.343212	0.225813	NONE
vnz_00835	oxidoreductase	0.029	0.00129746	-1.5376	2.88691	DOWN
vnz_00840	3-hydroxyisobutyrate dehydrogenase	2.563	0.42531	0.408749	0.371294	NONE
vnz_00845	TetR family transcriptional regulator	1.507	0.783459	0.178113	0.105984	NONE
vnz_00855	lactate 2-monooxygenase	2.794	0.290828	0.446226	0.536364	NONE
vnz_00860	hypothetical protein	0.055	0.0228803	-1.25964	1.64054	DOWN
vnz_00870	hypothetical protein	6.8	0.156586	0.832509	0.805246	NONE
vnz_00875	TetR family transcriptional regulator	1.542	0.755498	0.188084	0.121767	NONE
vnz_00880	FAD-dependent oxidoreductase	1.262	0.809712	0.101059	0.0916696	NONE
vnz_00885	glycosyl transferase	0.347	0.384061	-0.459671	0.4156	NONE
vnz_00890	protein translocase subunit SecDF	56.65	0.000756919	1.7532	3.12095	UP
vnz_00905	hypothetical protein	0.009	0.000809729	-2.04576	3.09166	DOWN
vnz_00910	hypothetical protein	0.003	5.86746e-06	-2.52288	5.23155	DOWN
vnz_00920	hypothetical protein	0.042	0.011371	-1.37675	1.9442	DOWN
vnz_00925	hypothetical protein	0.063	0.0191652	-1.20066	1.71749	DOWN
vnz_00930	asparagine synthase	0.162	0.101684	-0.790485	0.992748	NONE
vnz_00935	aldehyde dehydrogenase	0.136	0.0853379	-0.866461	1.06886	NONE
vnz_00940	alpha/beta hydrolase	31.941	0.0124851	1.50435	1.90361	UP
vnz_00945	hypothetical protein	0.722	0.922733	-0.141463	0.0349238	NONE
vnz_00955	hypothetical protein	0.637	0.663373	-0.195861	0.178242	NONE
vnz_00960	glutaminase	5.161	0.197271	0.712734	0.704937	NONE
vnz_00965	3-hydroxyisobutyryl-CoA hydrolase	1.039	0.984854	0.0166155	0.00662794	NONE
vnz_00975	ribonuclease HI	0.38	0.439518	-0.420216	0.357023	NONE
vnz_00980	polynucleotide kinase	0.185	0.117602	-0.732828	0.929585	NONE
vnz_00985	polynucleotide kinase	0.19	0.158709	-0.721246	0.799398	NONE
vnz_00995	dienelactone hydrolase	2.251	0.501841	0.352375	0.299434	NONE
vnz_01000	hypothetical protein	21.869	0.0224393	1.33983	1.64899	UP
vnz_01005	ACP phosphodiesterase	12.316	0.0249728	1.09047	1.60253	UP
vnz_01015	NADH dehydrogenase	17.947	0.00416667	1.25399	2.38021	UP
vnz_01025	GNAT family N-acetyltransferase	0.358	0.311487	-0.446117	0.50656	NONE
vnz_01040	cholesterol oxidase	2.161	0.559355	0.334655	0.252312	NONE
vnz_01045	nucleotidyltransferase	2.249	0.573708	0.351989	0.241309	NONE
vnz_01050	aspartate ammonia-lyase	3.105	0.456445	0.492062	0.340611	NONE
vnz_01055	L-asparaginase	1.215	0.87578	0.0845763	0.0576049	NONE
vnz_01060	ArsR family transcriptional regulator	3.759	0.282508	0.575072	0.54897	NONE
vnz_01065	ribonuclease	0.538	0.561465	-0.269218	0.250677	NONE
vnz_01075	diaminobutyrate--2-oxoglutarate transaminase	5.839	0.188918	0.766338	0.723727	NONE
vnz_01085	ectoine hydroxylase	37.173	0.0100224	1.57023	1.99903	UP
vnz_01090	RNA polymerase subunit sigma	4.387	0.272974	0.642168	0.563879	NONE
vnz_01095	hypothetical protein	15.773	0.0769459	1.19791	1.11381	NONE
vnz_01100	SAM-dependent methyltransferase	1.265	0.859995	0.102091	0.065504	NONE
vnz_01105	N-formylglutamate amidohydrolase	2.12	0.490679	0.326336	0.309202	NONE
vnz_01110	flavodoxin	24.184	0.0111719	1.38353	1.95187	UP
vnz_01115	alpha-1-antitrypsin	0.921	0.98327	-0.0357404	0.00732738	NONE
vnz_01120	hypothetical protein	1.371	0.677823	0.137037	0.168884	NONE
vnz_01130	MerR family transcriptional regulator	0.31	0.319486	-0.508638	0.495548	NONE
vnz_01145	(2Fe-2S)-binding protein	1.081	0.978587	0.0338257	0.00940062	NONE
vnz_01150	isoquinoline 1-oxidoreductase	0.592	0.721649	-0.227678	0.141674	NONE
vnz_01160	osmotically inducible protein OsmC	12.34	0.0514504	1.09132	1.28861	NONE
vnz_01165	dimethylmenaquinone methyltransferase	2.413	0.481131	0.382557	0.317737	NONE
vnz_01175	universal stress protein	29.222	0.0152594	1.46571	1.81646	UP
vnz_01180	carboxylesterase	11.529	0.0491667	1.06179	1.30833	UP
vnz_01190	MerR family transcriptional regulator	1.172	0.946486	0.0689276	0.0238858	NONE
vnz_01195	erythromycin esterase	2.214	0.559778	0.345178	0.251984	NONE
vnz_01210	cupin	92.069	0.000413298	1.96411	3.38374	UP
vnz_01220	hypothetical protein	7.959	0.136895	0.900859	0.863613	NONE
vnz_01230	carbohydrate kinase	4.027	0.232987	0.604982	0.632668	NONE
vnz_01235	OmdA domain containing protein	0.563	0.620227	-0.249492	0.207449	NONE
vnz_01240	GNAT family N-acetyltransferase	0.415	0.469338	-0.381952	0.328515	NONE
vnz_01245	oxidoreductase	1.477	0.813071	0.16938	0.0898716	NONE
vnz_01255	hypothetical protein	0.106	0.117864	-0.974694	0.928618	NONE
vnz_01260	phosphatase	1.875	0.600341	0.273001	0.221602	NONE
vnz_01265	hypothetical protein	0.214	0.154467	-0.669586	0.811165	NONE
vnz_01270	phosphotransferase	0.373	0.407681	-0.428291	0.389679	NONE
vnz_01275	N-acetylmuramoyl-L-alanine amidase	4.224	0.211928	0.625724	0.673812	NONE
vnz_01280	Geosmin synthase	6.916	0.0502058	0.839855	1.29925	NONE
vnz_01285	RNA-binding protein	1.067	0.987603	0.0281644	0.00541745	NONE
vnz_01290	hypothetical protein	1.382	0.854979	0.140508	0.0680443	NONE
vnz_01295	hypothetical protein	0.878	0.821546	-0.0565055	0.085368	NONE
vnz_01300	acetyltransferase	23.351	0.00966627	1.36831	2.01474	UP
vnz_01315	DNA-binding protein	0.682	0.819045	-0.166216	0.0866921	NONE
vnz_01330	hypothetical protein	28.294	0.0023067	1.45169	2.63701	UP
vnz_01335	NADP oxidoreductase	0.285	0.29866	-0.545155	0.524823	NONE
vnz_01345	alpha/beta hydrolase	1.229	0.884626	0.0895519	0.0532404	NONE
vnz_01350	hypothetical protein	2.03	0.605363	0.307496	0.217984	NONE
vnz_01355	serine/threonine protein kinase	0.607	0.641597	-0.216811	0.192738	NONE
vnz_01360	GNAT family N-acetyltransferase	0.53	0.587489	-0.275724	0.231	NONE
vnz_01370	cytochrome	3.753	0.362031	0.574379	0.441254	NONE
vnz_01375	phenylacetate--CoA ligase	0.676	0.659599	-0.170053	0.18072	NONE
vnz_01380	acyl-CoA synthetase	1.771	0.730598	0.248219	0.136322	NONE
vnz_01385	penicillin amidase	1.958	0.477374	0.291813	0.321141	NONE
vnz_01390	ionic transporter y4hA	8.007	0.163641	0.90347	0.786107	NONE
vnz_01395	polyketide cyclase /reductase	1	0.909225	0	0.0413284	NONE
vnz_01400	TetR family transcriptional regulator	2.385	0.531174	0.377488	0.274763	NONE
vnz_01405	GNAT family N-acetyltransferase	1.66	0.735258	0.220108	0.13356	NONE
vnz_01410	MFS transporter	9.783	0.0770791	0.990472	1.11306	NONE
vnz_01415	AI-2E family transporter	12.497	0.0877053	1.09681	1.05697	NONE
vnz_01425	acyl-CoA synthetase	0.652	0.691221	-0.185752	0.160383	NONE
vnz_01430	monooxygenase	0.471	0.531782	-0.326979	0.274266	NONE
vnz_01435	serine hydrolase	2.408	0.496371	0.381656	0.304194	NONE
vnz_01440	sialidase	0.049	0.0149121	-1.3098	1.82646	DOWN
vnz_01445	alpha/beta hydrolase	2.019	0.615796	0.305136	0.210563	NONE
vnz_01450	LysR family transcriptional regulator	1.673	0.743893	0.223496	0.12849	NONE
vnz_01455	glycine C-acetyltransferase	0.587	0.710459	-0.231362	0.148461	NONE
vnz_01460	L-threonine 3-dehydrogenase	0.507	0.57303	-0.294992	0.241822	NONE
vnz_01465	FAD-dependent oxidoreductase	0.992	0.915699	-0.00348833	0.0382474	NONE
vnz_01470	serine/threonine protein kinase	0.182	0.14717	-0.739929	0.83218	NONE
vnz_01475	hypothetical protein	3.364	0.352241	0.526856	0.453161	NONE
vnz_01490	acyl-CoA dehydrogenase	0.776	0.895222	-0.110138	0.0480693	NONE
vnz_01495	hypothetical protein	6.392	0.171944	0.805637	0.764614	NONE
vnz_01510	AfsR family transcriptional regulator	0.39	0.384074	-0.408935	0.415585	NONE
vnz_01515	protein phosphatase	1.739	0.605912	0.2403	0.21759	NONE
vnz_01520	histidinol phosphatase	1.176	0.9308	0.0704073	0.0311439	NONE
vnz_01525	NADP-dependent succinic semialdehyde dehydrogenase	20.803	0.00271402	1.31813	2.56639	UP
vnz_01530	Crp/Fnr family transcriptional regulator	1.451	0.827475	0.161667	0.0822453	NONE
vnz_01535	hypothetical protein	0.302	0.327495	-0.519993	0.484795	NONE
vnz_01540	class II aldolase/adducin family protein	0.602	0.640827	-0.220404	0.193259	NONE
vnz_01545	TetR family transcriptional regulator	1.936	0.61438	0.286905	0.211563	NONE
vnz_01550	ABC transporter ATP-binding protein	9.558	0.0576842	0.980367	1.23894	NONE
vnz_01565	hypothetical protein	1.837	0.645971	0.264109	0.189787	NONE
vnz_01570	hypothetical protein	3.968	0.313682	0.598572	0.503511	NONE
vnz_01580	hypothetical protein	1.932	0.633571	0.286007	0.198205	NONE
vnz_01585	acyl-CoA dehydrogenase	0.737	0.905382	-0.132533	0.043168	NONE
vnz_01590	carnitine dehydratase	1.142	0.931703	0.0576661	0.0307226	NONE
vnz_01595	GntR family transcriptional regulator	1.997	0.68632	0.300378	0.163473	NONE
vnz_01605	TetR family transcriptional regulator	1.234	0.946037	0.0913152	0.024092	NONE
vnz_01610	hypothetical protein	34.29	0.000905876	1.53517	3.04293	UP
vnz_01615	serine/threonine protein kinase	127.32	1.45464e-05	2.1049	4.83724	UP
vnz_01620	hypothetical protein	5.228	0.186352	0.718336	0.729666	NONE
vnz_01630	LysR family transcriptional regulator	0.304	0.361622	-0.517126	0.441746	NONE
vnz_01655	type 1 glutamine amidotransferase domain-containing protein	2.538	0.404608	0.404492	0.392966	NONE
vnz_01660	LysR family transcriptional regulator	2.245	0.596137	0.351216	0.224654	NONE
vnz_01665	hypothetical protein	1.939	0.703396	0.287578	0.1528	NONE
vnz_01670	GNAT family N-acetyltransferase	1.465	0.787042	0.165838	0.104002	NONE
vnz_01675	TetR family transcriptional regulator	1.221	0.896434	0.0867157	0.0474816	NONE
vnz_01695	metalloprotease	5.701	0.19697	0.755951	0.7056	NONE
vnz_01700	ATP-binding protein	0.671	0.67665	-0.173277	0.169636	NONE
vnz_01705	hypothetical protein	0.974	0.945008	-0.011441	0.0245644	NONE
vnz_01710	FMN-binding glutamate synthase family protein	58.053	0.000583984	1.76382	3.2336	UP
vnz_01720	ATP-binding protein	0.73	0.766383	-0.136677	0.115554	NONE
vnz_01725	ATP-binding protein	2.63	0.469818	0.419956	0.32807	NONE
vnz_01735	MarR family transcriptional regulator	1.309	0.856387	0.11694	0.0673299	NONE
vnz_01740	phosphatase	5.617	0.141218	0.749504	0.850109	NONE
vnz_01745	anti-anti-sigma factor	2.871	0.377116	0.458033	0.423525	NONE
vnz_01750	antitermination regulator	0.38	0.417796	-0.420216	0.379036	NONE
vnz_01755	hybrid sensor histidine kinase/response regulator	0.61	0.735311	-0.21467	0.133529	NONE
vnz_01765	serine/threonine protein phosphatase	58.193	0.000961163	1.76487	3.0172	UP
vnz_01770	class II glutamine amidotransferase	1.77	0.6989	0.247973	0.155585	NONE
vnz_01775	LLM class F420-dependent oxidoreductase	13.201	0.0197982	1.12061	1.70337	UP
vnz_01780	hypothetical protein	12.864	0.0370355	1.10938	1.43138	UP
vnz_01785	hypothetical protein	1.626	0.75635	0.211121	0.121277	NONE
vnz_01800	gas vesicle synthesis protein	6.317	0.170692	0.800511	0.767787	NONE
vnz_01805	gas vesicle protein	29.391	0.00522179	1.46821	2.28218	UP
vnz_01810	cyclase	7.823	0.140137	0.893373	0.853447	NONE
vnz_01815	hypothetical protein	0.346	0.533861	-0.460924	0.272572	NONE
vnz_01825	gas vesicle protein	26.154	0.00369589	1.41754	2.43228	UP
vnz_01830	gas vesicle protein	10.217	0.0808518	1.00932	1.09231	NONE
vnz_01835	gas vesicle protein	22.387	0.0207446	1.35	1.6831	UP
vnz_01840	CBS domain-containing protein	230.759	2.56362e-06	2.36316	5.59115	UP
vnz_01845	carbonic anhydrase	0.828	0.999748	-0.0819697	0.000109255	NONE
vnz_01850	hypothetical protein	15.195	0.0485806	1.1817	1.31354	UP
vnz_01860	SAM-dependent methyltransferase	5.057	0.271945	0.703893	0.565518	NONE
vnz_01865	SAM-dependent methyltransferase	1.343	0.823286	0.128076	0.0844493	NONE
vnz_01875	amine oxidase	1.145	0.840296	0.0588055	0.0755677	NONE
vnz_01880	anti-sigma factor	8.68	0.057994	0.93852	1.23662	NONE
vnz_01885	RNA polymerase subunit sigma	5.463	0.124615	0.737431	0.904428	NONE
vnz_01890	molybdopterin-binding oxidoreductase	6.094	0.199191	0.784902	0.70073	NONE
vnz_01895	fasciclin	1.967	0.413249	0.293804	0.383788	NONE
vnz_01900	dihydroxyacetone kinase subunit DhaK	1.296	0.682353	0.112605	0.165991	NONE
vnz_01905	dihydroxyacetone kinase subunit L	0.747	0.885306	-0.126679	0.0529065	NONE
vnz_01910	PTS fructose transporter subunit IIA	3.678	0.345413	0.565612	0.461661	NONE
vnz_01920	cobalt ABC transporter substrate-binding protein CbiN	0.229	0.243341	-0.640165	0.613785	NONE
vnz_01925	cobalt ECF transporter T component CbiQ	1.965	0.625445	0.293363	0.203811	NONE
vnz_01930	cobalt ABC transporter	0.76	0.770258	-0.119186	0.113364	NONE
vnz_01935	NADPH-dependent 2,4-dienoyl-CoA reductase gene: fadH	0.834	0.849049	-0.0788339	0.0710675	NONE
vnz_01940	PadR family transcriptional regulator	3.208	0.384076	0.506234	0.415583	NONE
vnz_01950	monooxygenase	0.118	0.0675497	-0.928118	1.17038	NONE
vnz_01955	hypothetical protein	18.149	0.0136216	1.25885	1.86577	UP
vnz_01965	amino acid permease	0.724	0.786464	-0.140261	0.104321	NONE
vnz_01970	hypothetical protein	0.067	0.0377728	-1.17393	1.42282	DOWN
vnz_01975	carbohydrate kinase	1.017	0.98704	0.00732095	0.00566536	NONE
vnz_01980	FAD/NAD(P)-binding oxidoreductase	0.963	0.944348	-0.0163737	0.0248681	NONE
vnz_01985	oxidoreductase	1.098	0.911252	0.0406023	0.0403614	NONE
vnz_01990	DNA mismatch repair protein MutT	2.075	0.626573	0.317018	0.203028	NONE
vnz_02000	cytochrome	1.373	0.898169	0.137671	0.0466419	NONE
vnz_02005	potassium transporter TrkA	1.912	0.661072	0.281488	0.179751	NONE
vnz_02015	hypothetical protein	0.32	0.525468	-0.49485	0.279453	NONE
vnz_02020	daunorubicin resistance protein DrrC	0.764	0.939946	-0.116907	0.026897	NONE
vnz_02030	NAD-dependent epimerase	31.974	0.00813458	1.5048	2.08966	UP
vnz_02035	glutathione S-transferase	0.163	0.289791	-0.787812	0.537915	NONE
vnz_02040	transcriptional regulator	5.465	0.170073	0.73759	0.769365	NONE
vnz_02050	universal stress protein UspA	1.054	0.832764	0.0228406	0.0794779	NONE
vnz_02055	hypothetical protein	0.016	0.00234309	-1.79588	2.63021	DOWN
vnz_02060	RNA polymerase subunit sigma	0.301	0.314026	-0.521434	0.503035	NONE
vnz_02065	hypothetical protein	33.807	0.0114544	1.52901	1.94103	UP
vnz_02070	isocitrate dehydrogenase (NADP(+))	0.339	0.373387	-0.4698	0.42784	NONE
vnz_02105	hypothetical protein	1.273	0.833358	0.104828	0.0791684	NONE
vnz_02140	aminotransferase class I/II	29.063	0.00552872	1.46334	2.25738	UP
vnz_02145	LacI family transcriptional regulator	1.974	0.583402	0.295347	0.234032	NONE
vnz_02150	antibiotic biosynthesis monooxygenase	0.375	0.417019	-0.425969	0.379844	NONE
vnz_02160	hypothetical protein	1.389	0.84483	0.142702	0.0732306	NONE
vnz_02165	serine hydrolase	1.497	0.801491	0.175222	0.0961015	NONE
vnz_02170	regulator	0.272	0.276275	-0.565431	0.558658	NONE
vnz_02175	type I glyceraldehyde-3-phosphate dehydrogenase	0.45	0.508129	-0.346787	0.294026	NONE
vnz_02185	cold shock domain protein CspD	2.339	0.471796	0.36903	0.326246	NONE
vnz_02190	RNA helicase	0.637	0.663757	-0.195861	0.177991	NONE
vnz_02195	ABC transporter ATP-binding protein	0.358	0.444899	-0.446117	0.351738	NONE
vnz_02200	hypothetical protein	0.166	0.193646	-0.779892	0.712991	NONE
vnz_02225	DNA-binding response regulator	0.521	0.517298	-0.283162	0.286259	NONE
vnz_02240	hypothetical protein	2.941	0.452133	0.468495	0.344734	NONE
vnz_02255	RNA polymerase subunit sigma	7.936	0.125177	0.899602	0.902476	NONE
vnz_02260	hypothetical protein	3.441	0.413887	0.536685	0.383118	NONE
vnz_02265	metal ABC transporter substrate-binding protein	5.377	0.196557	0.73054	0.706512	NONE
vnz_02270	hypothetical protein	12.154	0.05706	1.08472	1.24367	NONE
vnz_02275	plasmid stabilization protein	6.088	0.224217	0.784475	0.649332	NONE
vnz_02280	amidase	1.282	0.864489	0.107888	0.0632405	NONE
vnz_02285	FAD-dependent oxidoreductase	0.135	0.0552325	-0.869666	1.25781	NONE
vnz_02300	4-phosphopantetheinyl transferase	1.762	0.666876	0.246006	0.175955	NONE
vnz_02305	type I polyketide synthase	0.666	0.758657	-0.176526	0.119955	NONE
vnz_02310	hypothetical protein	0.518	0.558372	-0.28567	0.253076	NONE
vnz_02320	FAD-dependent oxidoreductase	2.176	0.595073	0.337659	0.22543	NONE
vnz_02335	MFS transporter	5.86	0.230834	0.767898	0.6367	NONE
vnz_02375	short-chain dehydrogenase	0.362	0.320631	-0.441291	0.493994	NONE
vnz_02380	hypothetical protein	0.022	0.00483263	-1.65758	2.31582	DOWN
vnz_02385	hypothetical protein	0.973	0.953094	-0.0118872	0.0208644	NONE
vnz_02405	salicylate synthase	0.199	0.33859	-0.701147	0.470326	NONE
vnz_02420	TetR family transcriptional regulator	2.266	0.506812	0.35526	0.295153	NONE
vnz_02425	2,3-dihydroxybenzoate-AMP ligase	1.912	0.656809	0.281488	0.182561	NONE
vnz_02435	non-ribosomal peptide synthetase	1.606	0.755455	0.205746	0.121791	NONE
vnz_02440	ABC transporter	26.731	0.0184514	1.42702	1.73397	UP
vnz_02445	ABC transporter	32.334	0.00833276	1.50966	2.07921	UP
vnz_02460	non-ribosomal peptide synthetase	1.008	0.985695	0.00346053	0.00625734	NONE
vnz_02480	acyl-CoA dehydrogenase	0.798	0.953586	-0.0979971	0.0206402	NONE
vnz_02485	PadR family transcriptional regulator	1.467	0.726842	0.16643	0.13856	NONE
vnz_02490	cell division protein ZapE	0.253	0.361016	-0.596879	0.442474	NONE
vnz_02495	glucoamylase	21.645	0.0335464	1.33536	1.47435	UP
vnz_02500	EstA family serine hydrolase	0.174	0.165707	-0.759451	0.78066	NONE
vnz_02510	glutamate--cysteine ligase	6.906	0.154061	0.839227	0.812307	NONE
vnz_02515	hypothetical protein	0.904	0.877334	-0.0438316	0.0568352	NONE
vnz_02520	hypothetical protein	1.108	0.955816	0.0445398	0.0196256	NONE
vnz_02525	catalase/peroxidase HPI	4.068	0.165954	0.609381	0.780013	NONE
vnz_02595	LuxR family transcriptional regulator	0.343	0.299658	-0.464706	0.523374	NONE
vnz_02605	hypothetical protein	0.054	0.0432831	-1.26761	1.36368	DOWN
vnz_02610	transcriptional regulator	1.264	0.856921	0.101747	0.0670592	NONE
vnz_02615	PAS sensor protein	13.85	0.063805	1.14145	1.19515	NONE
vnz_02620	glyxoylase	31.885	0.000456654	1.50359	3.34041	UP
vnz_02635	hypothetical protein	1.326	0.884257	0.122544	0.0534215	NONE
vnz_02640	cytochrome	0.747	0.91504	-0.126679	0.03856	NONE
vnz_02645	ATP-binding protein	1.112	0.953345	0.0461048	0.0207499	NONE
vnz_02655	dynein regulation protein LC7	0.282	0.183514	-0.549751	0.736331	NONE
vnz_02660	hypothetical protein	0.228	0.205748	-0.642065	0.686664	NONE
vnz_02665	hypothetical protein	31.415	0.00771371	1.49714	2.11274	UP
vnz_02670	TetR family transcriptional regulator	1.878	0.695032	0.273696	0.157995	NONE
vnz_02675	DNA alkylation response protein	0.845	0.803172	-0.0731433	0.0951912	NONE
vnz_02680	tyrosine protein kinase	1.061	0.976319	0.0257154	0.0104083	NONE
vnz_02685	hypothetical protein	0.91	0.897708	-0.0409586	0.0468647	NONE
vnz_02690	hypothetical protein	4.442	0.268785	0.647579	0.570594	NONE
vnz_02700	resistance protein	0.987	0.991538	-0.00568285	0.00369053	NONE
vnz_02705	peptidase	0.572	0.589903	-0.242604	0.229219	NONE
vnz_02715	hypothetical protein	3.948	0.283624	0.596377	0.547257	NONE
vnz_02720	hypothetical protein	1.042	0.976297	0.0178677	0.010418	NONE
vnz_02740	coagulation factor 5/8 type domain-containing protein	2.902	0.501785	0.462697	0.299482	NONE
vnz_02745	alpha-N-acetylglucosaminidase	0.57	0.605993	-0.244125	0.217532	NONE
vnz_02750	hypothetical protein	0.29	0.22353	-0.537602	0.650664	NONE
vnz_02755	fused response regulator/thioredoxin-disulfide reductase	2.673	0.409828	0.426999	0.387399	NONE
vnz_02760	histidine kinase	9.602	0.0598767	0.982362	1.22274	NONE
vnz_02770	hypothetical protein	0.841	0.838879	-0.075204	0.0763009	NONE
vnz_02775	deoxynucleoside kinase	0.445	0.382287	-0.35164	0.417611	NONE
vnz_02780	hypothetical protein	3.597	0.188314	0.55594	0.725117	NONE
vnz_02785	SAM-dependent methyltransferase	2.664	0.312526	0.425534	0.505114	NONE
vnz_02800	hypothetical protein	2.164	0.628708	0.335257	0.201551	NONE
vnz_02805	GNAT family N-acetyltransferase	1.23	0.915666	0.0899051	0.0382627	NONE
vnz_02810	hypothetical protein	2.593	0.485151	0.413803	0.314123	NONE
vnz_02815	hypothetical protein	1.804	0.65537	0.256237	0.183514	NONE
vnz_02820	hypothetical protein	15.525	0.00543468	1.19103	2.26483	UP
vnz_02825	hypothetical protein	8.931	0.0956646	0.9509	1.01925	NONE
vnz_02830	hypothetical protein	14.955	0.0542468	1.17479	1.26563	NONE
vnz_02835	uracil-DNA glycosylase	0.27	0.28386	-0.568636	0.546896	NONE
vnz_02840	Appr-1-p processing protein	0.268	0.29771	-0.571865	0.526207	NONE
vnz_02850	hypothetical protein	23.317	0.0185954	1.36767	1.73059	UP
vnz_02865	transcriptional regulator	1.547	0.716207	0.18949	0.144961	NONE
vnz_02880	nitrate reductase	71.118	0.000412183	1.85198	3.38491	UP
vnz_02885	NADPH-dependent oxidoreductase	7.832	0.0381103	0.893873	1.41896	UP
vnz_02895	glutathione-dependent formaldehyde dehydrogenase	32.601	0.00580944	1.51323	2.23587	UP
vnz_02900	ATP-dependent DNA ligase	4.492	0.203185	0.65244	0.692108	NONE
vnz_02905	hypothetical protein	21.959	0.0281719	1.34161	1.55018	UP
vnz_02910	hypothetical protein	4.483	0.213215	0.651569	0.671182	NONE
vnz_02915	hypothetical protein	0.703	0.840847	-0.153045	0.0752831	NONE
vnz_02920	hypothetical protein	0.927	0.889684	-0.0329203	0.0507641	NONE
vnz_02925	hypothetical protein	0.749	0.887904	-0.125518	0.051634	NONE
vnz_02930	hypothetical protein	0.346	0.258345	-0.460924	0.5878	NONE
vnz_02935	hypothetical protein	1.807	0.711839	0.256958	0.147618	NONE
vnz_02940	methyltransferase type 11	1.242	0.987319	0.0941216	0.00554271	NONE
vnz_02945	cytosine permease	1.912	0.687924	0.281488	0.162459	NONE
vnz_02950	twin-arginine translocation pathway signal protein	0.368	0.474113	-0.434152	0.324118	NONE
vnz_02955	hypothetical protein	0.652	0.825476	-0.185752	0.0832954	NONE
vnz_02960	multidrug ABC transporter ATP-binding protein	0.559	0.771067	-0.252588	0.112908	NONE
vnz_02970	sugar kinase	0.709	0.710171	-0.149354	0.148637	NONE
vnz_02975	sugar ABC transporter substrate-binding protein	0.361	0.441711	-0.442493	0.354862	NONE
vnz_02990	beta-glucosidase	0.323	0.372726	-0.490797	0.428611	NONE
vnz_02995	LacI family transcriptional regulator	0.747	0.78319	-0.126679	0.106133	NONE
vnz_03000	coagulation factor 5/8 type domain-containing protein	0.878	0.855462	-0.0565055	0.0677992	NONE
vnz_03005	coagulation factor 5/8 type domain protein	0.86	0.827782	-0.0655015	0.0820843	NONE
vnz_03010	hypothetical protein	0.437	0.582101	-0.359519	0.235001	NONE
vnz_03015	beta-glucosidase	1.004	0.983608	0.00173371	0.00717785	NONE
vnz_03020	cytochrome	1.128	0.886135	0.0523091	0.0525	NONE
vnz_03025	NTP pyrophosphohydrolase	4.382	0.30754	0.641672	0.512099	NONE
vnz_03030	TIGR03086 family protein	1.327	0.874837	0.122871	0.0580728	NONE
vnz_03035	WYL domain-containing protein	0.479	0.61513	-0.319664	0.211033	NONE
vnz_03045	NAD(P) transhydrogenase subunit alpha	1.84	0.537717	0.264818	0.269446	NONE
vnz_03050	NAD(P) transhydrogenase subunit beta gene: pntB	9.827	0.0488791	0.992421	1.31088	UP
vnz_03060	hypothetical protein	0.067	0.0273203	-1.17393	1.56352	DOWN
vnz_03065	hypothetical protein	3.233	0.449548	0.509606	0.347224	NONE
vnz_03070	hypothetical protein	0.064	0.0427984	-1.19382	1.36857	DOWN
vnz_03080	NAD-dependent protein deacetylase 1	0.955	0.915015	-0.0199966	0.0385718	NONE
vnz_03085	spore photoproduct lyase family protein	2.984	0.372136	0.474799	0.429298	NONE
vnz_03095	hypothetical protein	26.139	0.0295589	1.41729	1.52931	UP
vnz_03100	hypothetical protein	2.816	0.246241	0.449633	0.60864	NONE
vnz_03105	amidohydrolase	20.256	0.0123509	1.30655	1.9083	UP
vnz_03110	ornithine decarboxylase	4.755	0.175894	0.677151	0.754749	NONE
vnz_03115	S9 family peptidase	2.437	0.470204	0.386856	0.327714	NONE
vnz_03120	asparagine synthase (glutamine-hydrolyzing)	2.004	0.609781	0.301898	0.214826	NONE
vnz_03125	glutamate--cysteine ligase	5.286	0.264437	0.723127	0.577678	NONE
vnz_03130	hypothetical protein	1.97	0.608941	0.294466	0.215424	NONE
vnz_03140	oxidoreductase	16.696	0.0258101	1.22261	1.58821	UP
vnz_03145	NAD(P)-dependent oxidoreductase	4.727	0.198554	0.674586	0.702122	NONE
vnz_03155	hypothetical protein	3.212	0.331326	0.506776	0.479744	NONE
vnz_03195	hypothetical protein	1.303	0.803886	0.114944	0.0948057	NONE
vnz_03210	hypothetical protein	1.168	0.942942	0.0674428	0.0255151	NONE
vnz_03215	MFS transporter	10.554	0.098855	1.02342	1.005	NONE
vnz_03220	diguanylate phosphodiesterase	1.899	0.669821	0.278525	0.174041	NONE
vnz_03225	3-hydroxybutyrate dehydrogenase	6.395	0.200016	0.805841	0.698935	NONE
vnz_03230	NUDIX hydrolase	2.903	0.447887	0.462847	0.348832	NONE
vnz_03235	apolipoprotein N-acyltransferase	0.703	0.742082	-0.153045	0.129548	NONE
vnz_03240	hypothetical protein	1.054	0.955779	0.0228406	0.0196425	NONE
vnz_03245	glutamate racemase	0.793	0.814905	-0.100727	0.088893	NONE
vnz_03250	glycosyl transferase family 2	6.567	0.173246	0.817367	0.761337	NONE
vnz_03260	MOSC domain-containing protein	0.263	0.284828	-0.580044	0.545418	NONE
vnz_03270	sporulation protein	0.554	0.597267	-0.25649	0.223831	NONE
vnz_03280	DeoR family transcriptional regulator	0.571	0.624131	-0.243364	0.204724	NONE
vnz_03285	Immediate-early protein 2	1.017	0.885851	0.00732095	0.0526395	NONE
vnz_03290	MxaD family protein	0.405	0.372591	-0.392545	0.428768	NONE
vnz_03295	cysteine synthase	7.926	0.0757794	0.899054	1.12045	NONE
vnz_03300	hypothetical protein	0.736	0.799739	-0.133122	0.0970517	NONE
vnz_03325	TetR family transcriptional regulator	2.542	0.43806	0.405176	0.358467	NONE
vnz_03335	SAM-dependent methyltransferase	0.359	0.413607	-0.444906	0.383412	NONE
vnz_03340	polyketide cyclase	4.656	0.217555	0.668013	0.662431	NONE
vnz_03345	hypothetical protein	1.332	0.832826	0.124504	0.0794455	NONE
vnz_03360	hypothetical protein	0.681	0.672304	-0.166853	0.172434	NONE
vnz_03365	deaminase	12.097	0.0678678	1.08268	1.16834	NONE
vnz_03370	DNA-binding response regulator	6.502	0.211302	0.813047	0.675097	NONE
vnz_03375	two-component sensor histidine kinase	3.815	0.303779	0.581495	0.517443	NONE
vnz_03380	TetR family transcriptional regulator	2.154	0.540466	0.333246	0.267232	NONE
vnz_03390	geranylgeranyl reductase	0.363	0.416295	-0.440093	0.380599	NONE
vnz_03395	dipeptidase	0.581	0.702493	-0.235824	0.153358	NONE
vnz_03400	MBL fold metallo-hydrolase	0.397	0.426241	-0.401209	0.370345	NONE
vnz_03405	hypothetical protein	0.387	0.408273	-0.412289	0.38905	NONE
vnz_03430	ATP/GTP-binding protein	1.059	0.953829	0.024896	0.0205297	NONE
vnz_03440	hypothetical protein	0.42	0.564479	-0.376751	0.248352	NONE
vnz_03445	LacI family transcriptional regulator	1.191	0.982221	0.0759118	0.00779067	NONE
vnz_03450	aldolase	1.031	0.993952	0.0132587	0.0026347	NONE
vnz_03455	electron transfer flavoprotein subunit alpha	1.623	0.55584	0.210319	0.25505	NONE
vnz_03460	electron transfer flavoprotein subunit beta	0.919	0.991593	-0.0366845	0.00366638	NONE
vnz_03465	flavin reductase	0.11	0.084941	-0.958607	1.07088	NONE
vnz_03475	1-acyl-sn-glycerol-3-phosphate acyltransferase	0.534	0.498323	-0.272459	0.302489	NONE
vnz_03480	cytoplasmic protein	0.666	0.645856	-0.176526	0.189864	NONE
vnz_03485	threonine aldolase	0.836	0.804837	-0.0777937	0.0942922	NONE
vnz_03490	short-chain dehydrogenase	0.717	0.86525	-0.144481	0.0628585	NONE
vnz_03495	hypothetical protein	0.325	0.352197	-0.488117	0.453214	NONE
vnz_03500	GNAT family N-acetyltransferase	0.757	0.812681	-0.120904	0.0900798	NONE
vnz_03505	DUF5134 domain-containing protein	16.509	0.0369093	1.21772	1.43286	UP
vnz_03520	TetR family transcriptional regulator	1.428	0.795358	0.154728	0.0994371	NONE
vnz_03525	hypothetical protein	0.583	0.548951	-0.234331	0.260466	NONE
vnz_03530	DUF305 domain-containing protein	0.799	0.840471	-0.0974532	0.0754773	NONE
vnz_03535	transcriptional regulator	1.353	0.806918	0.131298	0.0931708	NONE
vnz_03540	oxidoreductase	0.088	0.0454964	-1.05552	1.34202	DOWN
vnz_03545	glycosyl hydrolase	84.911	1.3322e-05	1.92896	4.87543	UP
vnz_03550	uracil-DNA glycosylase	1.507	0.58375	0.178113	0.233773	NONE
vnz_03555	ATPase	1.342	0.842804	0.127753	0.0742736	NONE
vnz_03560	hypothetical protein	0.705	0.755005	-0.151811	0.12205	NONE
vnz_03565	hypothetical protein	1.515	0.78208	0.180413	0.106749	NONE
vnz_03575	DNA alkylation repair protein	1.247	0.918602	0.0958665	0.0368728	NONE
vnz_03580	RNA polymerase subunit sigma-24	2.498	0.504227	0.397592	0.297374	NONE
vnz_03585	hypothetical protein	3.171	0.377196	0.501196	0.423433	NONE
vnz_03595	AsnC family transcriptional regulator	1.69	0.700829	0.227887	0.154388	NONE
vnz_03600	MerR family transcriptional regulator	3.015	0.483431	0.479287	0.315666	NONE
vnz_03605	protein phosphatase	11.399	0.032178	1.05687	1.49244	UP
vnz_03610	hypothetical protein	0.25	0.329305	-0.60206	0.482401	NONE
vnz_03615	serine or threonine protein kinase	0.589	0.618846	-0.229885	0.208417	NONE
vnz_03620	helix-turn-helix transcriptional regulator	0.454	0.608517	-0.342944	0.215728	NONE
vnz_03625	hypothetical protein	0.37	0.483495	-0.431798	0.315608	NONE
vnz_03635	hypothetical protein	0.055	0.0369786	-1.25964	1.43205	DOWN
vnz_03645	VioB - polyketide synthase	0.177	0.238575	-0.752027	0.622376	NONE
vnz_03650	FAD-binding monooxygenase	0.038	0.0218496	-1.42022	1.66056	DOWN
vnz_03665	hypothetical protein	0.409	0.545529	-0.388277	0.263183	NONE
vnz_03670	NADP oxidoreductase	0.446	0.42203	-0.350665	0.374657	NONE
vnz_03675	cysteine hydrolase	0.798	0.847674	-0.0979971	0.0717712	NONE
vnz_03680	hypothetical protein	0.008	0.000137832	-2.09691	3.86065	DOWN
vnz_03685	hypothetical protein	1.179	0.933153	0.0715138	0.0300473	NONE
vnz_03690	hypothetical protein	0.503	0.648728	-0.298432	0.187937	NONE
vnz_03695	alpha-sialidase	0.542	0.602551	-0.266001	0.220007	NONE
vnz_03700	Xaa-Pro aminopeptidase	0.635	0.684459	-0.197226	0.164653	NONE
vnz_03705	transcriptional regulator	1.289	0.865592	0.110253	0.0626866	NONE
vnz_03710	S9 family peptidase	1.495	0.763397	0.174641	0.117249	NONE
vnz_03715	FABP family protein	2.304	0.55659	0.362482	0.254465	NONE
vnz_03720	ABC transporter permease	2.343	0.581205	0.369772	0.235671	NONE
vnz_03725	ABC transporter substrate-binding protein	1.068	0.846331	0.0285713	0.0724596	NONE
vnz_03730	iron-dicitrate transporter ATP-binding subunit gene: fecE	0.022	0.000395085	-1.65758	3.40331	DOWN
vnz_03745	ABC transporter substrate-binding protein	0.555	0.607098	-0.255707	0.216741	NONE
vnz_03750	alkanesulfonate monooxygenase	0.329	0.546943	-0.482804	0.262058	NONE
vnz_03765	multidrug ABC transporter ATP-binding protein	0.478	0.568	-0.320572	0.245651	NONE
vnz_03770	MarR family transcriptional regulator	6.582	0.110092	0.818358	0.958244	NONE
vnz_03775	FAD-binding oxidoreductase	3.848	0.321055	0.585235	0.493421	NONE
vnz_03780	glycosyl hydrolase	1.612	0.555815	0.207365	0.25507	NONE
vnz_03785	peptide-N4-asparagine amidase A	0.016	0.000488813	-1.79588	3.31086	DOWN
vnz_03790	ABC transporter permease	0.257	0.314978	-0.590067	0.50172	NONE
vnz_03795	multidrug ABC transporter ATP-binding protein	0.382	0.500066	-0.417937	0.300973	NONE
vnz_03800	hypothetical protein	5.38	0.242548	0.730782	0.615203	NONE
vnz_03805	DEAD/DEAH box helicase	0.732	0.911088	-0.135489	0.0404394	NONE
vnz_03810	acyl-CoA thioesterase II	7.719	0.101955	0.887561	0.991592	NONE
vnz_03815	RNA ligase	1.712	0.75041	0.233504	0.124702	NONE
vnz_03825	glutathione peroxidase	0.502	0.465239	-0.299296	0.332324	NONE
vnz_03830	methylase	0.642	0.702836	-0.192465	0.153146	NONE
vnz_03910	hypothetical protein	5.738	0.123977	0.758761	0.906659	NONE
vnz_03915	hypothetical protein	0.092	0.0593782	-1.03621	1.22637	NONE
vnz_03920	cytochrome P450	0.266	0.282716	-0.575118	0.54865	NONE
vnz_03925	glyoxalase	5.328	0.174039	0.726564	0.759353	NONE
vnz_03930	acyl-CoA dehydrogenase	0.447	0.389387	-0.349692	0.409619	NONE
vnz_03935	TetR family transcriptional regulator	0.885	0.882469	-0.0530567	0.0543003	NONE
vnz_03940	peptide deformylase	1.399	0.805223	0.145818	0.0940839	NONE
vnz_03945	ligase	1.352	0.657296	0.130977	0.182239	NONE
vnz_03950	glutamine amidotransferase	1.619	0.691289	0.209247	0.160341	NONE
vnz_03955	6-phosphofructokinase	0.015	0.000123099	-1.82391	3.90974	DOWN
vnz_03970	CchlO	9.763	0.101826	0.989583	0.992143	NONE
vnz_03975	1-acyl-sn-glycerol-3-phosphate acyltransferase	1.81	0.667034	0.257679	0.175852	NONE
vnz_03980	reductase	0.414	0.377833	-0.383	0.4227	NONE
vnz_03985	aminopeptidase	0.012	7.2529e-05	-1.92082	4.13949	DOWN
vnz_03990	urease accessory protein	0.03	0.00924128	-1.52288	2.03427	DOWN
vnz_03995	urease accessory protein UreG	0.004	5.77162e-07	-2.39794	6.2387	DOWN
vnz_04000	urease accessory protein UreF	0.014	0.00355068	-1.85387	2.44969	DOWN
vnz_04005	urease subunit alpha	0.003	4.78253e-07	-2.52288	6.32034	DOWN
vnz_04010	urease subunit beta	0.021	0.00637041	-1.67778	2.19583	DOWN
vnz_04015	urease subunit gamma	0.006	7.09332e-05	-2.22185	4.14915	DOWN
vnz_04020	TetR family transcriptional regulator	4.338	0.207262	0.63729	0.68348	NONE
vnz_04025	hypothetical protein	4.156	0.306236	0.618676	0.513944	NONE
vnz_04030	prevent-host-death protein	0.661	0.784855	-0.179799	0.105211	NONE
vnz_04035	ATP-dependent Clp protease proteolytic subunit	7.338	0.0755996	0.865578	1.12148	NONE
vnz_04045	glycoside hydrolase	0.027	0.000789778	-1.56864	3.1025	DOWN
vnz_04050	hypothetical protein	2.68	0.452028	0.428135	0.344834	NONE
vnz_04055	8-amino-7-oxononanoate synthase	0.149	0.140663	-0.826814	0.851819	NONE
vnz_04060	biotin synthase BioB	1.19	0.927838	0.075547	0.0325278	NONE
vnz_04065	adenosylmethionine--8-amino-7-oxononanoate transaminase	0.158	0.109046	-0.801343	0.96239	NONE
vnz_04070	dethiobiotin synthase	0.163	0.146438	-0.787812	0.834347	NONE
vnz_04075	glyoxalase	13.53	0.0243271	1.1313	1.61391	UP
vnz_04080	SAM-dependent methyltransferase	6.268	0.163278	0.797129	0.787073	NONE
vnz_04085	GNAT family N-acetyltransferase	1.187	0.867492	0.0744507	0.0617346	NONE
vnz_04090	hypothetical protein	26.752	0.00665344	1.42736	2.17695	UP
vnz_04095	hypothetical protein	12.357	0.046308	1.09191	1.33434	UP
vnz_04100	GDSL family lipase	0.069	0.0309598	-1.16115	1.5092	DOWN
vnz_04105	adenylosuccinate lyase	0.71	0.890464	-0.148742	0.0503834	NONE
vnz_04110	mismatch-specific DNA-glycosylase	0.661	0.757429	-0.179799	0.120658	NONE
vnz_04115	hypothetical protein	6.513	0.161368	0.813781	0.792182	NONE
vnz_04120	transcriptional regulator	1.298	0.825555	0.113275	0.0832542	NONE
vnz_04125	GntR family transcriptional regulator	0.501	0.522446	-0.300162	0.281959	NONE
vnz_04130	RNA polymerase subunit sigma-24	0.667	0.718326	-0.175874	0.143678	NONE
vnz_04140	AraC family transcriptional regulator	0.784	0.907997	-0.105684	0.0419154	NONE
vnz_04145	saccharopine dehydrogenase	0.188	0.249261	-0.725842	0.603346	NONE
vnz_04150	GntR family transcriptional regulator	0.811	0.854026	-0.0909791	0.0685288	NONE
vnz_04155	alkaline phosphatase	0.502	0.628146	-0.299296	0.201939	NONE
vnz_04160	hypothetical protein	0.313	0.285465	-0.504456	0.544447	NONE
vnz_04165	hypothetical protein	0.619	0.600343	-0.208309	0.221601	NONE
vnz_04170	GNAT family N-acetyltransferase	0.093	0.0729947	-1.03152	1.13671	NONE
vnz_04175	cystathionine gamma-synthase	5.063	0.283654	0.704408	0.547211	NONE
vnz_04180	AsnC family transcriptional regulator	3.195	0.394543	0.504471	0.403906	NONE
vnz_04185	hypothetical protein	1.252	0.693236	0.0976043	0.159119	NONE
vnz_04190	ArsR family transcriptional regulator	0.44	0.49705	-0.356547	0.3036	NONE
vnz_04195	ATP-binding cassette family protein	0.192	0.120985	-0.716699	0.917269	NONE
vnz_04200	exonuclease SbcCD subunit D	0.406	0.462261	-0.391474	0.335113	NONE
vnz_04210	hypothetical protein	1.363	0.931196	0.134496	0.030959	NONE
vnz_04215	long-chain fatty acid--CoA ligase	0.518	0.575636	-0.28567	0.239852	NONE
vnz_04220	carboxylesterase	1.261	0.90208	0.100715	0.044755	NONE
vnz_04225	CoA-binding protein	0.303	0.245299	-0.518557	0.610305	NONE
vnz_04235	transcriptional regulator	2.863	0.44853	0.456821	0.348208	NONE
vnz_04250	gamma carbonic anhydrase family protein	4.615	0.317873	0.664172	0.497747	NONE
vnz_04255	hypothetical protein	0.43	0.559814	-0.366532	0.251956	NONE
vnz_04260	DUF4442 domain-containing protein	1.626	0.727815	0.211121	0.137979	NONE
vnz_04265	hypothetical protein	3.48	0.288623	0.541579	0.539669	NONE
vnz_04275	spermidine synthase-like protein	1.097	0.999763	0.0402066	0.000103083	NONE
vnz_04280	DNA alkylation repair protein	1.556	0.696241	0.19201	0.15724	NONE
vnz_04290	acetyl-CoA acetyltransferase	0.32	0.285605	-0.49485	0.544234	NONE
vnz_04295	transcriptional regulator	5.557	0.198296	0.74484	0.702686	NONE
vnz_04300	undecaprenyl-diphosphatase UppP	8.9	0.130773	0.94939	0.88348	NONE
vnz_04305	flavin reductase	0.248	0.34944	-0.605548	0.456627	NONE
vnz_04310	hypothetical protein	0.837	0.782251	-0.0772745	0.106654	NONE
vnz_04315	apolipoprotein N-acyltransferase	2.011	0.617566	0.303412	0.209317	NONE
vnz_04320	oxidoreductase	0.806	0.942457	-0.093665	0.0257385	NONE
vnz_04325	monooxygenase	1.163	0.952998	0.0655797	0.0209081	NONE
vnz_04330	hypothetical protein	0.611	0.659069	-0.213959	0.181069	NONE
vnz_04335	TetR family transcriptional regulator	1.62	0.725602	0.209515	0.139301	NONE
vnz_04340	Mini-circle protein	0.646	0.609133	-0.189767	0.215288	NONE
vnz_04355	uracil-DNA glycosylase	0.854	0.858228	-0.0685421	0.0663974	NONE
vnz_04360	peptide-binding protein	0.877	0.99417	-0.0570004	0.00253921	NONE
vnz_04365	3-ketoacyl-ACP reductase	0.819	0.954509	-0.0867161	0.0202201	NONE
vnz_04370	beta-ketoacyl-ACP reductase	0.669	0.803596	-0.174574	0.0949621	NONE
vnz_04375	hypothetical protein	2.066	0.570202	0.31513	0.243972	NONE
vnz_04380	hypothetical protein	0.946	0.897627	-0.0241089	0.046904	NONE
vnz_04395	hypothetical protein	0.102	0.0420425	-0.9914	1.37631	DOWN
vnz_04400	transcriptional regulator	2.777	0.511014	0.443576	0.291567	NONE
vnz_04415	chloramphenicol efflux pump	6.08	0.18214	0.783904	0.739595	NONE
vnz_04420	3-deoxy-7-phosphoheptulonate synthase	3.217	0.452927	0.507451	0.343972	NONE
vnz_04425	4-amino-4-deoxychorismate mutase	3.46	0.333831	0.539076	0.476473	NONE
vnz_04430	4-amino-4-deoxyprephenate dehydrogenase	3.27	0.412713	0.514548	0.384351	NONE
vnz_04435	aminodeoxychorismate synthase, component I	8.177	0.115407	0.912594	0.937769	NONE
vnz_04440	polyketide synthase	2.673	0.418197	0.426999	0.378619	NONE
vnz_04445	non-ribosomal peptide synthetase	1.229	0.881446	0.0895519	0.0548044	NONE
vnz_04450	hypothetical protein	1.691	0.713503	0.228144	0.146604	NONE
vnz_04455	N-oxidase	2.119	0.568198	0.326131	0.2455	NONE
vnz_04460	hypothetical protein	3.135	0.405103	0.496238	0.392434	NONE
vnz_04465	short-chain dehydrogenase	2.511	0.55254	0.399847	0.257636	NONE
vnz_04470	adenylate synthase	1.283	0.872202	0.108227	0.0593827	NONE
vnz_04475	alkylhalidase	0.327	0.380847	-0.485452	0.41925	NONE
vnz_04480	aldo/keto reductase	1.341	0.941978	0.127429	0.0259592	NONE
vnz_04485	globin	5.089	0.158113	0.706632	0.801033	NONE
vnz_04495	alpha/beta hydrolase	0.337	0.45568	-0.47237	0.34134	NONE
vnz_04530	TetR family transcriptional regulator	1.809	0.688051	0.257439	0.16238	NONE
vnz_04545	iron-sulfur protein	11.002	0.0165455	1.04147	1.78132	UP
vnz_04550	isochorismatase	0.529	0.576751	-0.276544	0.239012	NONE
vnz_04555	pyridoxamine 5-phosphate oxidase	1.992	0.618788	0.299289	0.208458	NONE
vnz_04560	LysR family transcriptional regulator	1.346	0.864719	0.129045	0.0631252	NONE
vnz_04570	GntR family transcriptional regulator	0.274	0.225021	-0.562249	0.647778	NONE
vnz_04575	hypothetical protein	0.008	1.31528e-05	-2.09691	4.88098	DOWN
vnz_04580	transcriptional regulator	0.061	0.0307793	-1.21467	1.51174	DOWN
vnz_04595	peptidase	0.988	0.992208	-0.00524306	0.00339732	NONE
vnz_04605	polyketide cyclase	0.442	0.487834	-0.354578	0.311728	NONE
vnz_04610	PadR family transcriptional regulator	41.314	0.000265855	1.6161	3.57536	UP
vnz_04620	oxidoreductase	0.59	0.547271	-0.229148	0.261797	NONE
vnz_04625	hypothetical protein	0.562	0.778232	-0.250264	0.108891	NONE
vnz_04630	glutamate--cysteine ligase	1.4	0.83067	0.146128	0.0805713	NONE
vnz_04635	hypothetical protein	0.792	0.809439	-0.101275	0.0918159	NONE
vnz_04645	glycine dehydrogenase (aminomethyl-transferring)	0.207	0.175043	-0.68403	0.756855	NONE
vnz_04655	DNA polymerase IV	3.032	0.402827	0.481729	0.394881	NONE
vnz_04660	MerR family transcriptional regulator	0.443	0.584036	-0.353596	0.23356	NONE
vnz_04665	hypothetical protein	29.154	0.0109736	1.4647	1.95965	UP
vnz_04670	MerR family transcriptional regulator	0.376	0.412017	-0.424812	0.385084	NONE
vnz_04675	hypothetical protein	1.875	0.51269	0.273001	0.290145	NONE
vnz_04680	hypothetical protein	0.623	0.67192	-0.205512	0.172682	NONE
vnz_04690	hypothetical protein	0.898	0.904883	-0.0467237	0.0434077	NONE
vnz_04695	mannose-1-phosphate guanyltransferase	0.89	0.98265	-0.05061	0.00760133	NONE
vnz_04700	CDP-diacylglycerol--glycerol-3-phosphate 3-phosphatidyltransferase	5.066	0.22301	0.704665	0.651676	NONE
vnz_04720	phosphoenolpyruvate--carbohydrate phosphotransferase	2.811	0.268017	0.448861	0.571838	NONE
vnz_04725	phosphoenolpyruvate--protein phosphotransferase	3.242	0.214042	0.510813	0.669502	NONE
vnz_04740	GntR family transcriptional regulator	0.404	0.364332	-0.393619	0.438503	NONE
vnz_04745	hypothetical protein	0.134	0.11946	-0.872895	0.922777	NONE
vnz_04760	acetoacetate--CoA ligase	0.805	0.750595	-0.0942041	0.124595	NONE
vnz_04765	glycosyl hydrolase	0.361	0.405714	-0.442493	0.39178	NONE
vnz_04770	NUDIX hydrolase	1.434	0.872064	0.156549	0.0594516	NONE
vnz_04775	D-alanyl-D-alanine dipeptidase	0.678	0.744269	-0.16877	0.12827	NONE
vnz_04780	benzoylsuccinyl-CoA thiolase	0.501	0.747871	-0.300162	0.126173	NONE
vnz_04785	lipid-transfer protein	0.467	0.643762	-0.330683	0.191275	NONE
vnz_04790	ATP-binding protein	0.803	0.894666	-0.0952845	0.0483388	NONE
vnz_04795	hypothetical protein	0.684	0.824585	-0.164944	0.0837648	NONE
vnz_04800	dynein regulation protein LC7	0.375	0.315761	-0.425969	0.500642	NONE
vnz_04805	histidine kinase	0.248	0.146925	-0.605548	0.832903	NONE
vnz_04815	hypothetical protein	0.275	0.216784	-0.560667	0.663972	NONE
vnz_04820	hypothetical protein	0.372	0.377036	-0.429457	0.423617	NONE
vnz_04830	hypothetical protein	0.336	0.387987	-0.473661	0.411182	NONE
vnz_04835	GntR family transcriptional regulator	1.413	0.84373	0.150142	0.0737966	NONE
vnz_04840	hypothetical protein	0.536	0.634647	-0.270835	0.197468	NONE
vnz_04855	5-oxoprolinase	8.169	0.0667285	0.912169	1.17569	NONE
vnz_04865	glycosyl transferase	0.01	0.000645119	-2	3.19036	DOWN
vnz_04870	glycosyl transferase family 1	0.019	0.00107424	-1.72125	2.9689	DOWN
vnz_04875	hypothetical protein	0.513	0.66319	-0.289883	0.178362	NONE
vnz_04880	hypothetical protein	3.529	0.318886	0.547652	0.496364	NONE
vnz_04890	hypothetical protein	1.547	0.743294	0.18949	0.12884	NONE
vnz_04895	GntR family transcriptional regulator	0.742	0.788446	-0.129596	0.103228	NONE
vnz_04905	glycerophosphodiester phosphodiesterase	0.348	0.391906	-0.458421	0.406818	NONE
vnz_04910	MFS transporter	1.269	0.868039	0.103462	0.0614608	NONE
vnz_04915	hypothetical protein	1.832	0.520081	0.262925	0.283929	NONE
vnz_04920	hypothetical protein	0.681	0.70037	-0.166853	0.154672	NONE
vnz_04925	dolichol-phosphate mannosyltransferase	0.626	0.696772	-0.203426	0.15691	NONE
vnz_04930	amidohydrolase	0.746	0.737934	-0.127261	0.131983	NONE
vnz_04935	AsnC family transcriptional regulator	3.043	0.236896	0.483302	0.625443	NONE
vnz_04940	hypothetical protein	0.211	0.273743	-0.675718	0.562657	NONE
vnz_04945	phosphotransferase family protein	1.129	0.920877	0.0526939	0.0357982	NONE
vnz_04950	hypothetical protein	2.25	0.550423	0.352183	0.259303	NONE
vnz_04960	acyl-CoA dehydrogenase	20.234	0.00295516	1.30608	2.52942	UP
vnz_04990	hypothetical protein	2.406	0.468423	0.381296	0.329362	NONE
vnz_04995	hypothetical protein	2.959	0.464391	0.471145	0.333116	NONE
vnz_05000	CbxX/CfqX	0.248	0.175997	-0.605548	0.754495	NONE
vnz_05005	hypothetical protein	1.066	0.950214	0.0277572	0.0221787	NONE
vnz_05010	hypothetical protein	0.776	0.831298	-0.110138	0.080243	NONE
vnz_05015	hypothetical protein	0.483	0.504628	-0.316053	0.297029	NONE
vnz_05020	ATP phosphoribosyltransferase	0.523	0.477614	-0.281498	0.320923	NONE
vnz_05025	phosphoribosyl-ATP diphosphatase	5.453	0.224455	0.736635	0.648871	NONE
vnz_05030	6,7-dimethyl-8-ribityllumazine synthase	1.684	0.532714	0.226342	0.273506	NONE
vnz_05035	bifunctional 3,4-dihydroxy-2-butanone 4-phosphate synthase/GTP cyclohydrolase II	0.422	0.381095	-0.374688	0.418967	NONE
vnz_05045	riboflavin synthase subunit alpha	0.447	0.464499	-0.349692	0.333015	NONE
vnz_05050	riboflavin biosynthesis protein RibD	0.672	0.674011	-0.172631	0.171333	NONE
vnz_05055	chitinase	0.922	0.881928	-0.0352691	0.0545671	NONE
vnz_05060	nucleoside-diphosphate sugar epimerase	12.323	0.0985147	1.09072	1.0065	NONE
vnz_05075	ROK family transcriptional regulator	1.277	0.845729	0.106191	0.0727689	NONE
vnz_05080	MFS transporter	0.702	0.649265	-0.153663	0.187578	NONE
vnz_05085	nitrate reductase	6.44	0.156579	0.808886	0.805265	NONE
vnz_05090	hypothetical protein	0.097	0.117221	-1.01323	0.930995	NONE
vnz_05095	amine oxidase	5.46	0.264451	0.737193	0.577655	NONE
vnz_05100	carbon-nitrogen hydrolase	0.963	0.989921	-0.0163737	0.00439939	NONE
vnz_05105	Repetin	2.669	0.488974	0.426349	0.310714	NONE
vnz_05110	AsnC family transcriptional regulator	1.299	0.861144	0.113609	0.0649243	NONE
vnz_05115	amino acid permease	10.689	0.0823884	1.02894	1.08413	NONE
vnz_05120	GDSL family lipase	0.41	0.414027	-0.387216	0.382971	NONE
vnz_05125	inosine 5-monophosphate dehydrogenase	0.444	0.544462	-0.352617	0.264033	NONE
vnz_05130	hypothetical protein	6.816	0.13313	0.83353	0.875723	NONE
vnz_05135	guanine-specific ribonuclease N1 and T1	3.773	0.357653	0.576687	0.446539	NONE
vnz_05140	transcriptional regulator	3.332	0.359027	0.522705	0.444873	NONE
vnz_05145	ribulose-phosphate 3-epimerase	1.845	0.694579	0.265996	0.158278	NONE
vnz_05150	hypothetical protein	0.285	0.49608	-0.545155	0.304448	NONE
vnz_05160	hypothetical protein	0.23	0.319911	-0.638272	0.494971	NONE
vnz_05165	hypothetical protein	1.252	0.950598	0.0976043	0.0220031	NONE
vnz_05170	hypothetical protein	0.284	0.297711	-0.546682	0.526205	NONE
vnz_05175	hypothetical protein	0.438	0.378846	-0.358526	0.421537	NONE
vnz_05180	rRNA cytosine-C5-methyltransferase	0.691	0.679085	-0.160522	0.168076	NONE
vnz_05185	methionyl-tRNA formyltransferase	0.825	0.963933	-0.0835461	0.0159533	NONE
vnz_05190	hypothetical protein	0.13	0.151154	-0.886057	0.82058	NONE
vnz_05195	primosome assembly protein PriA	0.69	0.741486	-0.161151	0.129897	NONE
vnz_05200	transcriptional regulator	0.061	0.0451432	-1.21467	1.34541	DOWN
vnz_05205	hypothetical protein	0.088	0.0430504	-1.05552	1.36602	DOWN
vnz_05210	hypothetical protein	0.095	0.104014	-1.02228	0.982909	NONE
vnz_05215	hypothetical protein	0.632	0.784593	-0.199283	0.105355	NONE
vnz_05220	methionine adenosyltransferase	0.33	0.359727	-0.481486	0.444027	NONE
vnz_05225	phosphopantothenoylcysteine decarboxylase	1.992	0.434097	0.299289	0.362413	NONE
vnz_05230	DNA-directed RNA polymerase subunit omega	1.17	0.878214	0.0681859	0.0563994	NONE
vnz_05235	guanylate kinase	0.584	0.641544	-0.233587	0.192774	NONE
vnz_05240	30S ribosomal protein S13	0.47	0.560148	-0.327902	0.251697	NONE
vnz_05245	orotidine 5'-phosphate decarboxylase	0.994	0.932836	-0.00261362	0.0301946	NONE
vnz_05250	dihydroorotate dehydrogenase (quinone)	3.777	0.232361	0.577147	0.633837	NONE
vnz_05255	carbamoyl phosphate synthase large subunit	0.729	0.867044	-0.137272	0.0619591	NONE
vnz_05260	carbamoyl phosphate synthase small subunit	0.599	0.664779	-0.222573	0.177323	NONE
vnz_05265	hypothetical protein	0.738	0.693788	-0.131944	0.158773	NONE
vnz_05270	dihydroorotase	2.079	0.410744	0.317854	0.386428	NONE
vnz_05275	aspartate carbamoyltransferase	2.001	0.504968	0.301247	0.296736	NONE
vnz_05280	bifunctional pyr operon transcriptional regulator/uracil phosphoribosyltransferase	1.311	0.800526	0.117603	0.0966247	NONE
vnz_05285	transcriptional regulator, bldD	1.314	0.826827	0.118595	0.0825852	NONE
vnz_05290	N utilization substance protein B	0.539	0.613021	-0.268411	0.212525	NONE
vnz_05295	elongation factor P	0.964	0.894094	-0.015923	0.0486168	NONE
vnz_05300	peptidase M24 family protein	0.599	0.638338	-0.222573	0.19495	NONE
vnz_05305	hypothetical protein	0.585	0.60672	-0.232844	0.217012	NONE
vnz_05315	type II 3-dehydroquinate dehydratase	1.264	0.875374	0.101747	0.0578062	NONE
vnz_05320	3-dehydroquinate synthase	0.606	0.630208	-0.217527	0.200516	NONE
vnz_05325	shikimate kinase	0.892	0.903307	-0.0496351	0.0441647	NONE
vnz_05330	chorismate synthase	0.66	0.794543	-0.180456	0.0998828	NONE
vnz_05335	shikimate dehydrogenase	1.194	0.995156	0.0770043	0.00210877	NONE
vnz_05340	hypothetical protein	0.314	0.342274	-0.50307	0.465626	NONE
vnz_05345	Holliday junction DNA helicase RuvA	0.478	0.478803	-0.320572	0.319843	NONE
vnz_05350	alanine--tRNA ligase	0.62	0.748446	-0.207608	0.125839	NONE
vnz_05355	hypothetical protein	0.414	0.477599	-0.383	0.320936	NONE
vnz_05360	DUF948 domain-containing protein	0.405	0.446595	-0.392545	0.350087	NONE
vnz_05365	regulator	22.785	0.00227794	1.35765	2.64246	UP
vnz_05370	30S ribosomal protein S4	0.386	0.442946	-0.413413	0.353649	NONE
vnz_05375	AAA family ATPase	1.71	0.761645	0.232996	0.118247	NONE
vnz_05385	histidine--tRNA ligase	0.367	0.414593	-0.435334	0.382379	NONE
vnz_05390	MBL fold metallo-hydrolase	3.872	0.282565	0.587935	0.548882	NONE
vnz_05395	peptidylprolyl isomerase	0.449	0.388732	-0.347754	0.41035	NONE
vnz_05400	DNA repair protein	0.661	0.7951	-0.179799	0.0995783	NONE
vnz_05405	GTP pyrophosphokinase	0.975	0.980161	-0.0109954	0.00870248	NONE
vnz_05410	adenine phosphoribosyltransferase	1.469	0.604717	0.167022	0.218448	NONE
vnz_05415	protein-export membrane protein SecF	0.792	0.834415	-0.101275	0.0786177	NONE
vnz_05420	protein-export membrane protein SecD	0.43	0.504907	-0.366532	0.296789	NONE
vnz_05425	preprotein translocase subunit YajC	0.875	0.995992	-0.0579919	0.00174395	NONE
vnz_05430	Holliday junction DNA helicase RuvB	0.563	0.501697	-0.249492	0.299558	NONE
vnz_05435	Holliday junction DNA helicase RuvA	1.668	0.713979	0.222196	0.146315	NONE
vnz_05440	crossover junction endodeoxyribonuclease RuvC	0.54	0.591288	-0.267606	0.228201	NONE
vnz_05445	transcriptional regulator	0.936	0.944961	-0.0287242	0.0245861	NONE
vnz_05450	glutamine amidotransferase subunit PdxT	0.102	0.0721055	-0.9914	1.14203	NONE
vnz_05455	pyridoxal biosynthesis lyase PdxS	0.14	0.08471	-0.853872	1.07207	NONE
vnz_05460	hypothetical protein	3.288	0.367221	0.516932	0.435072	NONE
vnz_05465	alpha-(1-2)-phosphatidylinositol mannosyltransferase	0.557	0.630028	-0.254145	0.20064	NONE
vnz_05470	phosphatidylinositol mannoside acyltransferase	0.824	0.848742	-0.0840728	0.0712242	NONE
vnz_05475	CDP-diacylglycerol--glycerol-3-phosphate 3-phosphatidyltransferase	5.78	0.183811	0.761928	0.735628	NONE
vnz_05480	elongation factor G	6.14	0.144039	0.788168	0.84152	NONE
vnz_05485	hypothetical protein	2.85	0.24247	0.454845	0.615342	NONE
vnz_05490	HIT family hydrolase	1.832	0.634341	0.262925	0.197677	NONE
vnz_05495	ion transporter	12.495	0.104789	1.09674	0.979684	NONE
vnz_05500	threonine--tRNA ligase	0.492	0.59052	-0.308035	0.228765	NONE
vnz_05505	hypothetical protein	0.901	0.939444	-0.0452752	0.0271292	NONE
vnz_05510	DUF4365 domain-containing protein	8.902	0.0550908	0.949488	1.25892	NONE
vnz_05515	DNA polymerase III subunit epsilon	1.018	0.999976	0.00774778	1.02952e-05	NONE
vnz_05525	polyketide cyclase	4.117	0.313861	0.614581	0.503263	NONE
vnz_05540	TIGR02611 family protein	1.685	0.67198	0.2266	0.172643	NONE
vnz_05545	sporulation protein SsgA	1.131	0.999822	0.0534626	7.71534e-05	NONE
vnz_05550	hypothetical protein	1.058	0.980335	0.0244857	0.00862538	NONE
vnz_05555	hypothetical protein	3.712	0.397233	0.569608	0.400954	NONE
vnz_05560	disulfide bond formation protein DsbA	2.469	0.498847	0.392521	0.302033	NONE
vnz_05565	GNAT family N-acetyltransferase	1.513	0.758683	0.179839	0.11994	NONE
vnz_05570	4-amino-4-deoxychorismate lyase	0.688	0.726917	-0.162412	0.138515	NONE
vnz_05575	chloride transporter	1.976	0.608559	0.295787	0.215697	NONE
vnz_05605	hypothetical protein	0.49	0.638519	-0.309804	0.194826	NONE
vnz_05610	aminoglycoside phosphotransferase	0.415	0.58045	-0.381952	0.236235	NONE
vnz_05615	serine/threonine protein kinase	0.389	0.44145	-0.41005	0.355118	NONE
vnz_05620	rRNA methyltransferase	0.621	0.745369	-0.206908	0.127629	NONE
vnz_05625	uroporphyrinogen-III C-methyltransferase	0.439	0.524709	-0.357535	0.280081	NONE
vnz_05630	5,6-dimethylbenzimidazole synthase	0.305	0.3224	-0.5157	0.491605	NONE
vnz_05635	precorrin-6y C5,15-methyltransferase (decarboxylating) subunit CbiE	2.473	0.4729	0.393224	0.325231	NONE
vnz_05640	GNAT family N-acetyltransferase	1.075	0.918636	0.0314085	0.0368563	NONE
vnz_05645	metal ABC transporter substrate-binding protein	1.887	0.464681	0.275772	0.332845	NONE
vnz_05655	methionine ABC transporter ATP-binding protein	1.096	0.9714	0.0398106	0.0126019	NONE
vnz_05665	hypothetical protein	8.284	0.197389	0.91824	0.704676	NONE
vnz_05670	GNAT family N-acetyltransferase	0.147	0.09284	-0.832683	1.03226	NONE
vnz_05680	glycerophosphodiester phosphodiesterase	0.699	0.836154	-0.155523	0.0777138	NONE
vnz_05685	1-acyl-sn-glycerol-3-phosphate acyltransferase	0.222	0.209333	-0.653647	0.679162	NONE
vnz_05695	TetR family transcriptional regulator	1.386	0.83979	0.141763	0.0758293	NONE
vnz_05705	argininosuccinate lyase	0.108	0.0486205	-0.966576	1.31318	DOWN
vnz_05715	arginine repressor	1.308	0.879427	0.116608	0.0558002	NONE
vnz_05720	acetylornithine aminotransferase	0.098	0.0338046	-1.00877	1.47102	DOWN
vnz_05725	acetylglutamate kinase	0.171	0.124102	-0.767004	0.90622	NONE
vnz_05730	bifunctional ornithine acetyltransferase/N-acetylglutamate synthase	0.1	0.0412699	-1	1.38437	DOWN
vnz_05735	N-acetyl-gamma-glutamyl-phosphate reductase	0.386	0.431044	-0.413413	0.365479	NONE
vnz_05740	argininosuccinate synthase	0.053	0.00836449	-1.27572	2.07756	DOWN
vnz_05750	glyoxalase	1.218	0.875411	0.0856473	0.0577878	NONE
vnz_05755	50S rRNA methyltransferase	1.107	0.966581	0.0441476	0.014762	NONE
vnz_05760	histidine phosphatase family protein	0.265	0.2781	-0.576754	0.5558	NONE
vnz_05765	GNAT family N-acetyltransferase	0.225	0.304246	-0.647817	0.516775	NONE
vnz_05770	GntR family transcriptional regulator	0.923	0.825657	-0.0347983	0.0832002	NONE
vnz_05785	hypothetical protein	9.32	0.0396773	0.969416	1.40146	UP
vnz_05790	3-hydroxybutyryl-CoA dehydrogenase	1.091	0.828783	0.0378248	0.0815594	NONE
vnz_05800	transcriptional regulator	1.445	0.838687	0.159868	0.0764	NONE
vnz_05805	phosphatase	0.197	0.183285	-0.705534	0.736872	NONE
vnz_05810	hypothetical protein	5.753	0.222649	0.759894	0.65238	NONE
vnz_05815	phenylalanine--tRNA ligase subunit beta	0.895	0.978701	-0.048177	0.00935003	NONE
vnz_05820	phenylalanine--tRNA ligase subunit alpha	0.78	0.917937	-0.107905	0.0371871	NONE
vnz_05825	PAS domain-containing sensor histidine kinase	0.155	0.113787	-0.809668	0.943908	NONE
vnz_05830	RNA methyltransferase	1.259	0.868437	0.100026	0.0612618	NONE
vnz_05835	50S ribosomal protein L20	0.228	0.232028	-0.642065	0.634459	NONE
vnz_05840	50S ribosomal protein L35	0.155	0.143081	-0.809668	0.844417	NONE
vnz_05845	translation initiation factor IF-3	0.709	0.846818	-0.149354	0.07221	NONE
vnz_05850	DUF1844 domain-containing protein	2.417	0.464428	0.383277	0.333082	NONE
vnz_05855	hypothetical protein	5.825	0.180501	0.765296	0.743521	NONE
vnz_05860	type VII secretion-associated serine protease mycosin	0.065	0.0569002	-1.18709	1.24489	NONE
vnz_05870	alanine racemase	1.259	0.903835	0.100026	0.043911	NONE
vnz_05875	hypothetical protein	0.09	0.0298923	-1.04576	1.52444	DOWN
vnz_05880	3-oxoacyl-ACP reductase	0.366	0.310106	-0.436519	0.50849	NONE
vnz_05885	aldehyde dehydrogenase	0.232	0.141985	-0.634512	0.847759	NONE
vnz_05890	glutamine synthetase	1.048	0.92546	0.0203613	0.0336423	NONE
vnz_05895	GntR family transcriptional regulator	1.122	0.961983	0.0499929	0.0168326	NONE
vnz_05905	gamma-glutamyl-gamma-aminobutyrate hydrolase	0.365	0.413403	-0.437707	0.383627	NONE
vnz_05915	TetR family transcriptional regulator	0.347	0.410046	-0.459671	0.387167	NONE
vnz_05920	amidohydrolase	0.645	0.674575	-0.19044	0.17097	NONE
vnz_05925	LysR family transcriptional regulator	2.587	0.531758	0.412796	0.274286	NONE
vnz_05935	cobalamin-binding protein	0.857	0.770568	-0.0670192	0.113189	NONE
vnz_05940	hypothetical protein	0.493	0.631459	-0.307153	0.199655	NONE
vnz_05945	glycine/betaine ABC transporter permease	3.682	0.298423	0.566084	0.525168	NONE
vnz_05950	glycine/betaine ABC transporter ATP-binding protein	32.535	0.017509	1.51235	1.75674	UP
vnz_05955	flap endonuclease	0.695	0.748204	-0.158015	0.12598	NONE
vnz_05960	NADPH-dependent ferric siderophore reductase	0.002	8.07167e-09	-2.69897	8.09304	DOWN
vnz_05965	MerR family transcriptional regulator	1.13	0.932649	0.0530784	0.0302815	NONE
vnz_05975	cytochrome P450	0.445	0.446193	-0.35164	0.350478	NONE
vnz_05980	RNA helicase	0.771	0.909375	-0.112946	0.0412571	NONE
vnz_05985	twin arginine-targeting protein translocase TatC	0.34	0.46304	-0.468521	0.334381	NONE
vnz_05990	Sec-independent protein translocase TatA	0.772	0.812048	-0.112383	0.0904181	NONE
vnz_05995	hypothetical protein	0.715	0.848963	-0.145694	0.0711113	NONE
vnz_06005	WYL domain-containing protein	1.463	0.765878	0.165244	0.115841	NONE
vnz_06010	WYL domain-containing protein	0.62	0.644377	-0.207608	0.19086	NONE
vnz_06015	peptidylprolyl isomerase	1.408	0.649374	0.148603	0.187505	NONE
vnz_06020	peptidylprolyl isomerase	2.704	0.284061	0.432007	0.546589	NONE
vnz_06025	Pup--protein ligase	1.116	0.814102	0.0476642	0.0893209	NONE
vnz_06035	LacI family transcriptional regulator	0.923	0.833318	-0.0347983	0.0791893	NONE
vnz_06040	proteasome subunit alpha	2.293	0.359947	0.360404	0.443761	NONE
vnz_06045	proteasome subunit beta	6.552	0.0565063	0.816374	1.2479	NONE
vnz_06050	ubiquitin-like protein Pup	12.575	0.0561973	1.09951	1.25028	NONE
vnz_06055	proteasome accessory factor PafA2	0.818	0.953443	-0.0872467	0.0207053	NONE
vnz_06060	proteasome ATPase	1.128	0.805958	0.0523091	0.0936877	NONE
vnz_06065	ferredoxin	5.348	0.218972	0.728191	0.659611	NONE
vnz_06070	hypothetical protein	0.935	0.934265	-0.0291884	0.0295297	NONE
vnz_06075	transposase	0.74	0.922887	-0.130768	0.0348515	NONE
vnz_06080	site-2 protease family protein	6.857	0.0795362	0.836134	1.09944	NONE
vnz_06085	recombinase RecB	0.969	0.922319	-0.0136762	0.0351188	NONE
vnz_06090	DNA-binding response regulator	1.279	0.717182	0.106871	0.144371	NONE
vnz_06095	ABC transporter substrate-binding protein	0.124	0.0732694	-0.906578	1.13508	NONE
vnz_06100	peptide-binding protein	0.005	4.42159e-06	-2.30103	5.35442	DOWN
vnz_06105	hydrolase	0.797	0.800183	-0.0985417	0.0968108	NONE
vnz_06110	methionine synthase	0.09	0.0323719	-1.04576	1.48983	DOWN
vnz_06115	IclR family transcriptional regulator	2.165	0.591869	0.335458	0.227775	NONE
vnz_06125	glycerol kinase	2.706	0.283847	0.432328	0.546916	NONE
vnz_06130	glycerol-3-phosphate dehydrogenase	0.453	0.546022	-0.343902	0.26279	NONE
vnz_06135	luciferase	1.628	0.680574	0.211654	0.167124	NONE
vnz_06140	carboxylate--amine ligase	3.279	0.35359	0.515741	0.4515	NONE
vnz_06145	glycoside hydrolase	0.016	6.14852e-05	-1.79588	4.21123	DOWN
vnz_06150	cysteine--1-D-myo-inosityl 2-amino-2-deoxy-alpha-D-glucopyranoside ligase	0.518	0.656233	-0.28567	0.182942	NONE
vnz_06155	phosphatidylinositol kinase	0.405	0.434281	-0.392545	0.36223	NONE
vnz_06160	hypothetical protein	2.866	0.275342	0.457276	0.560127	NONE
vnz_06165	phosphoglycerate mutase	2.068	0.420945	0.315551	0.375775	NONE
vnz_06170	magnesium transporter CorA	2.835	0.392483	0.452553	0.406179	NONE
vnz_06175	hypothetical protein	4.887	0.212259	0.689042	0.673134	NONE
vnz_06180	LLM class F420-dependent oxidoreductase	2.05	0.425689	0.311754	0.370908	NONE
vnz_06185	aldo/keto reductase	0.552	0.497566	-0.258061	0.303149	NONE
vnz_06190	DNA helicase RecD	2.036	0.470758	0.308778	0.327202	NONE
vnz_06195	hypothetical protein	3.2	0.267375	0.50515	0.572878	NONE
vnz_06215	hypothetical protein	0.696	0.833457	-0.157391	0.0791167	NONE
vnz_06225	pseudouridylate synthase	1.002	0.969654	0.000867722	0.0133834	NONE
vnz_06230	Zn-dependent hydrolase	1.466	0.676601	0.166134	0.169667	NONE
vnz_06235	S-(hydroxymethyl)mycothiol dehydrogenase	0.918	0.959756	-0.0371573	0.0178394	NONE
vnz_06240	L-asparagine permease	3.438	0.389945	0.536306	0.408997	NONE
vnz_06245	GntR family transcriptional regulator	1.648	0.74147	0.216957	0.129906	NONE
vnz_06250	gluconate kinase	0.599	0.611728	-0.222573	0.213442	NONE
vnz_06255	gluconate transporter	1.373	0.829528	0.137671	0.0811691	NONE
vnz_06260	RNA-binding protein	2.44	0.549289	0.38739	0.260199	NONE
vnz_06265	hypothetical protein	0.634	0.764413	-0.197911	0.116672	NONE
vnz_06275	FAD-binding dehydrogenase	0.608	0.662898	-0.216096	0.178553	NONE
vnz_06280	TetR family transcriptional regulator	1.875	0.663092	0.273001	0.178426	NONE
vnz_06285	3-alpha-hydroxysteroid dehydrogenase	3.063	0.413425	0.486147	0.383603	NONE
vnz_06290	NUDIX hydrolase	1.302	0.90548	0.114611	0.043121	NONE
vnz_06295	hypothetical protein	12.825	0.0798671	1.10806	1.09763	NONE
vnz_06305	alcohol dehydrogenase	27.683	0.00413645	1.44221	2.38337	UP
vnz_06310	MBL fold metallo-hydrolase	0.789	0.839802	-0.102923	0.0758228	NONE
vnz_06315	glucarate dehydratase	1.649	0.712087	0.217221	0.147467	NONE
vnz_06320	acyl-CoA dehydrogenase	0.476	0.54052	-0.322393	0.267188	NONE
vnz_06325	acyl-CoA dehydrogenase	0.307	0.247774	-0.512862	0.605945	NONE
vnz_06330	TetR family transcriptional regulator	2.186	0.500115	0.33965	0.30093	NONE
vnz_06335	dehydrogenase	0.339	0.328523	-0.4698	0.483434	NONE
vnz_06340	hypothetical protein	0.495	0.443315	-0.305395	0.353288	NONE
vnz_06345	erythromycin esterase	0.065	0.0570113	-1.18709	1.24404	NONE
vnz_06350	serine-threonine protein kinase	5.075	0.0982922	0.705436	1.00748	NONE
vnz_06355	hypothetical protein	0.749	0.753384	-0.125518	0.122984	NONE
vnz_06360	hypothetical protein	0.579	0.712027	-0.237321	0.147504	NONE
vnz_06370	dehydratase	0.751	0.809394	-0.12436	0.0918403	NONE
vnz_06375	TetR family transcriptional regulator	2.876	0.460695	0.458789	0.336587	NONE
vnz_06385	acyl-CoA dehydrogenase	0.444	0.515729	-0.352617	0.287578	NONE
vnz_06390	TetR family transcriptional regulator	0.592	0.630841	-0.227678	0.20008	NONE
vnz_06395	transcriptional regulator	0.775	0.701285	-0.110698	0.154105	NONE
vnz_06410	TetR family transcriptional regulator	0.978	0.940761	-0.00966115	0.0265205	NONE
vnz_06420	flavodoxin	0.313	0.546676	-0.504456	0.26227	NONE
vnz_06425	hypothetical protein	0.461	0.569613	-0.336299	0.24442	NONE
vnz_06465	alcohol dehydrogenase	0.579	0.662668	-0.237321	0.178704	NONE
vnz_06470	aldehyde dehydrogenase family protein	0.398	0.455576	-0.400117	0.34144	NONE
vnz_06480	hypothetical protein	1.353	0.836096	0.131298	0.0777439	NONE
vnz_06490	molybdopterin-binding oxidoreductase	1.894	0.625411	0.27738	0.203834	NONE
vnz_06495	TetR family transcriptional regulator	1.162	0.9995	0.0652061	0.000217041	NONE
vnz_06515	homogentisate 1,2-dioxygenase	0.869	0.971221	-0.0609802	0.0126821	NONE
vnz_06520	GntR family transcriptional regulator	1.38	0.859752	0.139879	0.0656266	NONE
vnz_06525	DNA methyltransferase	1.101	0.942127	0.0417873	0.0258906	NONE
vnz_06530	TetR family transcriptional regulator	1.043	0.969841	0.0182843	0.0132996	NONE
vnz_06545	formyl-CoA transferase	2.157	0.58802	0.33385	0.230608	NONE
vnz_06550	hypothetical protein	0.226	0.236546	-0.645892	0.626085	NONE
vnz_06555	hypothetical protein	4.421	0.281458	0.645521	0.550586	NONE
vnz_06560	lipase	1.492	0.820236	0.173769	0.086061	NONE
vnz_06565	glycosyl transferase	0.127	0.153888	-0.896196	0.812794	NONE
vnz_06570	family 2 glycosyl transferase	0.016	0.000512812	-1.79588	3.29004	DOWN
vnz_06575	polysaccharide deacetylase	0.407	0.470814	-0.390406	0.327151	NONE
vnz_06580	ATPase	1.033	0.997619	0.0141003	0.00103525	NONE
vnz_06585	GntR family transcriptional regulator	0.734	0.690446	-0.134304	0.16087	NONE
vnz_06590	GNAT family N-acetyltransferase	0.286	0.320894	-0.543634	0.493638	NONE
vnz_06595	DUF402 domain-containing protein	0.41	0.558831	-0.387216	0.252719	NONE
vnz_06600	hypothetical protein	2.516	0.552746	0.400711	0.257475	NONE
vnz_06615	C4-dicarboxylate ABC transporter substrate-binding protein	0.685	0.78875	-0.164309	0.10306	NONE
vnz_06620	two-component system response regulator	0.548	0.691518	-0.261219	0.160196	NONE
vnz_06625	chitin-binding protein	3.194	0.449747	0.504335	0.347032	NONE
vnz_06630	lipase	4.513	0.32827	0.654465	0.483769	NONE
vnz_06640	DNA polymerase III subunit alpha	17.449	0.0858278	1.24177	1.06637	NONE
vnz_06645	DUF3533 domain-containing protein	58.153	0.00206103	1.76457	2.68591	UP
vnz_06650	mycothiol acetyltransferase	0.213	0.136773	-0.67162	0.863998	NONE
vnz_06655	bifunctional acetaldehyde-CoA/alcohol dehydrogenase	18.892	0.00784528	1.27628	2.10539	UP
vnz_06660	serine protease	0.53	0.552988	-0.275724	0.257284	NONE
vnz_06665	hypothetical protein	1.657	0.754861	0.219323	0.122133	NONE
vnz_06680	ABC transporter substrate-binding protein	0.241	0.264453	-0.617983	0.577651	NONE
vnz_06695	adenylate cyclase	0.661	0.704888	-0.179799	0.15188	NONE
vnz_06715	hypothetical protein	0.606	0.831438	-0.217527	0.0801703	NONE
vnz_06720	cell division protein SepF	1.421	0.907108	0.152594	0.042341	NONE
vnz_06725	MFS transporter	0.49	0.668105	-0.309804	0.175155	NONE
vnz_06735	proteinase inhibitor I78	0.895	0.857336	-0.048177	0.0668491	NONE
vnz_06740	cytochrome c oxidase subunit I	11.885	0.0473135	1.075	1.32501	UP
vnz_06745	DNA-binding transcriptional regulator	0.828	0.743392	-0.0819697	0.128782	NONE
vnz_06750	glycosyl transferase	0.565	0.579647	-0.247952	0.236836	NONE
vnz_06755	amino acid ABC transporter substrate-binding protein	23.674	0.0227852	1.37427	1.64235	UP
vnz_06760	hypothetical protein	79.002	0.000487656	1.89764	3.31189	UP
vnz_06765	hypothetical protein	15.369	0.074983	1.18665	1.12504	NONE
vnz_06780	peptidoglycan-binding protein	2.166	0.622817	0.335658	0.205639	NONE
vnz_06785	hypothetical protein	0.259	0.267162	-0.5867	0.573225	NONE
vnz_06795	ribosome biogenesis GTPase Der	0.624	0.787676	-0.204815	0.103652	NONE
vnz_06800	1-acyl-sn-glycerol-3-phosphate acyltransferase	0.604	0.632203	-0.218963	0.199144	NONE
vnz_06805	cytidylate kinase	0.81	0.77732	-0.091515	0.1094	NONE
vnz_06810	prephenate dehydrogenase	0.552	0.577833	-0.258061	0.238198	NONE
vnz_06815	chorismate mutase	2.224	0.550784	0.347135	0.259019	NONE
vnz_06830	iron sulfur protein	12.684	0.0429374	1.10326	1.36716	UP
vnz_06835	nucleotidyltransferase	0.896	0.863598	-0.047692	0.0636886	NONE
vnz_06840	nucleotidyltransferase	0.748	0.787483	-0.126098	0.103759	NONE
vnz_06845	hypothetical protein	0.86	0.981531	-0.0655015	0.00809605	NONE
vnz_06850	NUDIX hydrolase	0.621	0.668111	-0.206908	0.175151	NONE
vnz_06855	transcriptional regulator	0.57	0.622874	-0.244125	0.2056	NONE
vnz_06865	pseudouridine synthase	0.594	0.71115	-0.226214	0.148039	NONE
vnz_06870	SMC-Scp complex subunit ScpB	1.494	0.791353	0.174351	0.10163	NONE
vnz_06875	segregation/condensation protein A	2.421	0.507791	0.383995	0.294315	NONE
vnz_06880	hypothetical protein	0.734	0.851603	-0.134304	0.0697629	NONE
vnz_06885	chromosome partitioning protein	0.797	0.766944	-0.0985417	0.115236	NONE
vnz_06890	alanine dehydrogenase	1.607	0.562168	0.206016	0.250134	NONE
vnz_06895	hypothetical protein	0.479	0.499102	-0.319664	0.301811	NONE
vnz_06900	ADP-ribose pyrophosphatase	3.899	0.329628	0.590953	0.481976	NONE
vnz_06905	CTP synthase	0.871	0.99921	-0.0599818	0.000343096	NONE
vnz_06910	glucoamylase	4.861	0.145661	0.686726	0.836656	NONE
vnz_06915	FAD-binding protein	35.719	0.00284082	1.5529	2.54656	UP
vnz_06920	hypothetical protein	4.076	0.336435	0.610234	0.473099	NONE
vnz_06930	transcriptional regulator	1.023	0.940528	0.00987563	0.0266283	NONE
vnz_06935	glycosyltransferase	0.447	0.493984	-0.349692	0.306287	NONE
vnz_06940	hypothetical protein	2.453	0.529819	0.389698	0.275872	NONE
vnz_06945	DNA repair protein RecN	2.082	0.56048	0.318481	0.25144	NONE
vnz_06950	NAD kinase	1.16	0.954878	0.064458	0.0200522	NONE
vnz_06955	16S/23S rRNA (cytidine-2'-O)-methyltransferase	0.917	0.827452	-0.0376307	0.0822571	NONE
vnz_06970	ABC transporter	0.229	0.155567	-0.640165	0.808081	NONE
vnz_06975	HAD family hydrolase	3.679	0.218944	0.56573	0.659667	NONE
vnz_06980	chromosome partitioning protein ParA	4.192	0.204689	0.622421	0.688905	NONE
vnz_06985	hypothetical protein	0.526	0.562567	-0.279014	0.249826	NONE
vnz_07010	3-methyladenine DNA glycosylase	1.036	0.967153	0.0153598	0.0145049	NONE
vnz_07015	sporulation protein	1.16	0.785863	0.064458	0.104653	NONE
vnz_07020	hypothetical protein	3.081	0.239346	0.488692	0.620974	NONE
vnz_07035	hypothetical protein	2.632	0.33034	0.420286	0.481039	NONE
vnz_07040	hypothetical protein	2.389	0.546507	0.378216	0.262404	NONE
vnz_07045	iron ABC transporter ATP-binding protein	0.83	0.997301	-0.0809219	0.00117395	NONE
vnz_07050	hypothetical protein	0.504	0.500081	-0.297569	0.300959	NONE
vnz_07060	DNA-binding response regulator	3.838	0.287672	0.584105	0.541103	NONE
vnz_07065	diguanylate cyclase	2.628	0.539411	0.419625	0.26808	NONE
vnz_07075	ABC transporter ATP-binding protein	1.168	0.83757	0.0674428	0.0769791	NONE
vnz_07080	phosphoserine phosphatase SerB	0.575	0.637891	-0.240332	0.195253	NONE
vnz_07085	phosphohistidine phosphatase	1.163	0.923874	0.0655797	0.0343872	NONE
vnz_07100	GntR family transcriptional regulator	0.372	0.419422	-0.429457	0.377349	NONE
vnz_07110	enoyl-[acyl-carrier-protein] reductase	1.239	0.814507	0.0930713	0.0891049	NONE
vnz_07115	3-oxoacyl-[acyl-carrier-protein] reductase	0.812	0.775504	-0.090444	0.110416	NONE
vnz_07120	hypothetical protein	0.212	0.180071	-0.673664	0.744555	NONE
vnz_07125	hypothetical protein	0.503	0.605154	-0.298432	0.218134	NONE
vnz_07130	peptidase C69	0.828	0.963049	-0.0819697	0.0163517	NONE
vnz_07135	peptidase	0.819	0.954689	-0.0867161	0.020138	NONE
vnz_07140	tyrosine--tRNA ligase	0.36	0.404881	-0.443697	0.392673	NONE
vnz_07155	hypothetical protein	2.546	0.431172	0.405858	0.365349	NONE
vnz_07160	cyclic pyranopterin phosphate synthase	0.857	0.857956	-0.0670192	0.0665348	NONE
vnz_07165	cation acetate symporter	5.331	0.21874	0.726809	0.660073	NONE
vnz_07175	peptidase S8	0.355	0.39655	-0.449772	0.401702	NONE
vnz_07180	hypothetical protein	1.206	0.939621	0.0813473	0.0270473	NONE
vnz_07185	IMP dehydrogenase	0.852	0.863295	-0.0695604	0.0638406	NONE
vnz_07200	hypothetical protein	2.779	0.516206	0.443889	0.287177	NONE
vnz_07205	amidohydrolase	0.197	0.274229	-0.705534	0.561887	NONE
vnz_07210	amidohydrolase	0.181	0.14529	-0.742321	0.837765	NONE
vnz_07215	alcohol dehydrogenase	0.43	0.397276	-0.366532	0.400908	NONE
vnz_07220	acetoacetate decarboxylase	1.076	0.998671	0.0318123	0.000577461	NONE
vnz_07225	TetR family transcriptional regulator	0.817	0.808444	-0.0877779	0.0923502	NONE
vnz_07230	DNA polymerase III subunit epsilon	0.161	0.153735	-0.793174	0.813227	NONE
vnz_07240	hypothetical protein	1.36	0.883893	0.133539	0.0536004	NONE
vnz_07245	glucoamylase	2.243	0.57421	0.350829	0.240929	NONE
vnz_07250	oxidoreductase	0.582	0.60265	-0.235077	0.219935	NONE
vnz_07255	hypothetical protein	18.847	0.0292272	1.27524	1.53421	UP
vnz_07260	hypothetical protein	7.424	0.124837	0.870638	0.903656	NONE
vnz_07275	stress protein	44.742	0.000197819	1.65072	3.70373	UP
vnz_07280	hypothetical protein	3.535	0.382205	0.548389	0.417704	NONE
vnz_07285	enoyl-CoA hydratase	4.968	0.195116	0.696182	0.709708	NONE
vnz_07290	transcriptional regulator	0.852	0.98405	-0.0695604	0.00698281	NONE
vnz_07295	ABC transporter	0.38	0.341024	-0.420216	0.467216	NONE
vnz_07300	hypothetical protein	6.271	0.191709	0.797337	0.717357	NONE
vnz_07305	glyoxalase	46.08	0.00293727	1.66351	2.53206	UP
vnz_07310	hypothetical protein	0.191	0.145675	-0.718967	0.836616	NONE
vnz_07315	hypothetical protein	20.35	0.0105494	1.30856	1.97677	UP
vnz_07330	cobalamin biosynthesis protein	0.407	0.421913	-0.390406	0.374777	NONE
vnz_07335	cobyric acid synthase CobQ	0.252	0.256338	-0.598599	0.591187	NONE
vnz_07340	magnesium chelatase	0.335	0.367049	-0.474955	0.435276	NONE
vnz_07345	cob(I)yrinic acid a,c-diamide adenosyltransferase	0.225	0.201121	-0.647817	0.696542	NONE
vnz_07350	cobyrinic acid a,c-diamide synthase	0.233	0.257013	-0.632644	0.590045	NONE
vnz_07360	aminotransferase	2.75	0.392466	0.439333	0.406198	NONE
vnz_07365	hypothetical protein	1.968	0.440687	0.294025	0.35587	NONE
vnz_07370	NADPH-dependent ferric siderophore reductase	0.142	0.0784647	-0.847712	1.10533	NONE
vnz_07375	penicillin amidase	0.82	0.905517	-0.0861861	0.0431036	NONE
vnz_07380	siderophore biosynthesis protein	0.011	0.000178278	-1.95861	3.7489	DOWN
vnz_07385	amidohydrolase	1.76	0.698735	0.245513	0.155687	NONE
vnz_07390	aspartate aminotransferase	2.402	0.337513	0.380573	0.471709	NONE
vnz_07395	alkene reductase	0.298	0.255486	-0.525784	0.592633	NONE
vnz_07400	MarR family transcriptional regulator	1.471	0.716747	0.167613	0.144634	NONE
vnz_07405	class V aminotransferase	0.959	0.841272	-0.0181814	0.0750634	NONE
vnz_07410	protein-disulfide isomerase	0.588	0.569982	-0.230623	0.244139	NONE
vnz_07415	GNAT family N-acetyltransferase	0.076	0.018688	-1.11919	1.72844	DOWN
vnz_07435	NADPH:quinone reductase	0.27	0.354802	-0.568636	0.450014	NONE
vnz_07440	aldehyde dehydrogenase (NADP(+))	0.329	0.351243	-0.482804	0.454392	NONE
vnz_07445	IclR family transcriptional regulator	1.955	0.493929	0.291147	0.306335	NONE
vnz_07450	cupin	1.143	0.931451	0.0580462	0.0308399	NONE
vnz_07465	DNA-binding response regulator	0.492	0.534829	-0.308035	0.271785	NONE
vnz_07480	hypothetical protein	0.306	0.407611	-0.514279	0.389754	NONE
vnz_07485	PAS sensor protein	20.117	0.0232024	1.30356	1.63447	UP
vnz_07490	histidine kinase	19.309	0.0138971	1.28576	1.85707	UP
vnz_07500	hypothetical protein	2.732	0.495765	0.436481	0.304724	NONE
vnz_07505	5-dehydro-4-deoxyglucarate dehydratase	1.812	0.657169	0.258158	0.182323	NONE
vnz_07510	NAD-dependent dehydratase	1.148	0.969689	0.0599419	0.0133673	NONE
vnz_07515	short-chain dehydrogenase	1.562	0.788122	0.193681	0.103407	NONE
vnz_07520	transcriptional regulator	0.075	0.0723075	-1.12494	1.14082	NONE
vnz_07530	stress-induced protein	5.792	0.073342	0.762829	1.13465	NONE
vnz_07535	1-aminocyclopropane-1-carboxylate deaminase	1.858	0.613354	0.269046	0.212289	NONE
vnz_07540	GntR family transcriptional regulator	0.168	0.154979	-0.774691	0.809727	NONE
vnz_07545	Tat pathway signal sequence domain protein	0.262	0.272602	-0.581699	0.56447	NONE
vnz_07550	hypothetical protein	1.035	0.986419	0.0149403	0.00593838	NONE
vnz_07555	endonuclease/exonuclease/phosphatase	0.066	0.0148289	-1.18046	1.82889	DOWN
vnz_07560	antibiotic biosynthesis monooxygenase	2.617	0.520292	0.417804	0.283753	NONE
vnz_07565	GNAT family N-acetyltransferase	7.198	0.13742	0.857212	0.861949	NONE
vnz_07570	polyketide synthase	2.33	0.492267	0.367356	0.3078	NONE
vnz_07575	4-hydroxy-tetrahydrodipicolinate synthase	0.12	0.136073	-0.920819	0.866229	NONE
vnz_07585	2,3,4,5-tetrahydropyridine-2,6-dicarboxylate N-succinyltransferase	0.711	0.848201	-0.14813	0.0715014	NONE
vnz_07590	TetR family transcriptional regulator	3.756	0.387224	0.574726	0.412038	NONE
vnz_07605	metal-sulfur cluster biosynthetic enzyme	0.757	0.734503	-0.120904	0.134006	NONE
vnz_07610	SUF system NifU family Fe-S cluster assembly protein	0.328	0.321361	-0.484126	0.493007	NONE
vnz_07615	cysteine desulfurase	0.304	0.320952	-0.517126	0.49356	NONE
vnz_07620	Fe-S cluster assembly ATPase SufC	0.385	0.441514	-0.414539	0.355055	NONE
vnz_07625	Rieske (2Fe-2S) protein	15.916	0.0233672	1.20183	1.63139	UP
vnz_07630	Fe-S cluster assembly protein SufD	0.181	0.137812	-0.742321	0.860713	NONE
vnz_07635	Fe-S cluster assembly protein SufB	0.248	0.235953	-0.605548	0.627175	NONE
vnz_07640	transcriptional regulator	1.726	0.672668	0.237041	0.172199	NONE
vnz_07645	ABC transporter	1.294	0.797755	0.111934	0.0981306	NONE
vnz_07650	ABC transporter	4.173	0.284036	0.620448	0.546627	NONE
vnz_07655	cytochrome B	3.594	0.282982	0.555578	0.548241	NONE
vnz_07660	amidohydrolase	0.526	0.57382	-0.279014	0.241225	NONE
vnz_07665	hypothetical protein	2.774	0.44195	0.443106	0.354627	NONE
vnz_07670	protoheme IX farnesyltransferase	0.646	0.77184	-0.189767	0.112473	NONE
vnz_07675	transketolase	0.469	0.55956	-0.328827	0.252154	NONE
vnz_07680	transaldolase	1.725	0.517876	0.236789	0.285774	NONE
vnz_07685	glucose-6-phosphate dehydrogenase	1.651	0.54494	0.217747	0.263651	NONE
vnz_07690	glucose-6-phosphate dehydrogenase assembly protein OpcA	1.65	0.727252	0.217484	0.138315	NONE
vnz_07695	6-phosphogluconolactonase	0.766	0.855339	-0.115771	0.0678615	NONE
vnz_07700	hypothetical protein	3.421	0.428089	0.534153	0.368465	NONE
vnz_07705	hypothetical protein	6.361	0.193881	0.803525	0.712464	NONE
vnz_07710	glucose-6-phosphate isomerase	0.81	0.946404	-0.091515	0.0239236	NONE
vnz_07720	electron transporter	0.299	0.339727	-0.524329	0.46887	NONE
vnz_07730	triose-phosphate isomerase	0.668	0.802547	-0.175224	0.0955294	NONE
vnz_07735	phosphoglycerate kinase	0.575	0.695375	-0.240332	0.157781	NONE
vnz_07740	type I glyceraldehyde-3-phosphate dehydrogenase	0.869	0.99921	-0.0609802	0.000343096	NONE
vnz_07745	zinc carboxypeptidase	13.791	0.00905116	1.1396	2.0433	UP
vnz_07750	DNA-binding protein WhiA	0.692	0.662605	-0.159894	0.178745	NONE
vnz_07755	hypothetical protein	1.048	0.986519	0.0203613	0.00589442	NONE
vnz_07760	RNase adaptor protein RapZ	1.718	0.520615	0.235023	0.283483	NONE
vnz_07765	excinuclease ABC subunit C	1.42	0.819821	0.152288	0.0862811	NONE
vnz_07770	short-chain dehydrogenase	1.155	0.908379	0.062582	0.041733	NONE
vnz_07775	hypothetical protein	1.087	0.93417	0.0362295	0.0295743	NONE
vnz_07785	hypothetical protein	0.907	0.937465	-0.0423927	0.0280451	NONE
vnz_07790	FeS-binding protein	15.772	0.00639658	1.19789	2.19405	UP
vnz_07795	excinuclease ABC subunit A	1.222	0.748364	0.0870712	0.125887	NONE
vnz_07800	mycothiol maleylpyruvate isomerase	1.13	0.867631	0.0530784	0.0616647	NONE
vnz_07805	Zn-dependent hydrolase	2.292	0.501695	0.360215	0.29956	NONE
vnz_07820	hypothetical protein	0.381	0.329249	-0.419075	0.482476	NONE
vnz_07825	tellurium resistance protein TerC	19.864	0.0436472	1.29807	1.36004	UP
vnz_07830	export associated protein	0.557	0.563781	-0.254145	0.248889	NONE
vnz_07835	Tellurium resistance protein terZ	1.176	0.77588	0.0704073	0.110205	NONE
vnz_07840	excinuclease ABC subunit B	1.814	0.487584	0.258637	0.311951	NONE
vnz_07845	hypothetical protein	0.445	0.593609	-0.35164	0.226499	NONE
vnz_07850	cysteine methyltransferase	0.37	0.413375	-0.431798	0.383656	NONE
vnz_07875	hypothetical protein	6.621	0.128521	0.820924	0.891024	NONE
vnz_07880	pseudouridine-5-phosphate glycosidase	0.521	0.560533	-0.283162	0.251399	NONE
vnz_07885	sugar kinase	0.568	0.637596	-0.245652	0.195455	NONE
vnz_07890	uridine kinase	1.416	0.771081	0.151063	0.1129	NONE
vnz_07895	glyoxalase	2.175	0.619271	0.337459	0.208119	NONE
vnz_07910	transcriptional regulator	0.649	0.702131	-0.187755	0.153582	NONE
vnz_07915	aminotransferase	0.327	0.448115	-0.485452	0.348611	NONE
vnz_07920	hypothetical protein	0.329	0.26752	-0.482804	0.572644	NONE
vnz_07925	hypothetical protein	0.612	0.642844	-0.213249	0.191894	NONE
vnz_07935	hypothetical protein	2.233	0.614279	0.348889	0.211635	NONE
vnz_07940	ATP-dependent helicase	1.289	0.857819	0.110253	0.0666043	NONE
vnz_07945	hypothetical protein	11.245	0.0811101	1.05096	1.09093	NONE
vnz_07955	hypothetical protein	0.593	0.54055	-0.226945	0.267164	NONE
vnz_07960	dephospho-CoA kinase	1.644	0.705188	0.215902	0.151695	NONE
vnz_07965	proteasome protein	0.468	0.53649	-0.329754	0.270438	NONE
vnz_07970	30S ribosomal protein S1	0.572	0.691558	-0.242604	0.160171	NONE
vnz_07975	SAM-dependent methyltransferase	0.816	0.859531	-0.0883098	0.0657385	NONE
vnz_07980	ATP-dependent helicase HrpB	0.446	0.458861	-0.350665	0.338319	NONE
vnz_07990	lytic transglycosylase	0.535	0.478128	-0.271646	0.320456	NONE
vnz_08005	hypothetical protein	14.56	0.0540185	1.16316	1.26746	NONE
vnz_08010	DNA polymerase I	1.413	0.646842	0.150142	0.189202	NONE
vnz_08015	hypothetical protein	1.225	0.949592	0.0881361	0.022463	NONE
vnz_08020	thioesterase	0.724	0.779632	-0.140261	0.10811	NONE
vnz_08025	branched chain amino acid ABC transporter substrate-binding protein	2.896	0.255988	0.461799	0.59178	NONE
vnz_08030	branched-chain amino acid ABC transporter permease	11.171	0.0681786	1.04809	1.16635	NONE
vnz_08035	branched-chain amino acid ABC transporter permease	8.372	0.0884711	0.922829	1.0532	NONE
vnz_08040	ABC transporter ATP-binding protein	3.811	0.162962	0.581039	0.787913	NONE
vnz_08045	ABC transporter ATP-binding protein	2.689	0.286563	0.429591	0.542779	NONE
vnz_08050	response regulator	2.068	0.552091	0.315551	0.25799	NONE
vnz_08060	pyruvate kinase	0.227	0.204051	-0.643974	0.690261	NONE
vnz_08065	hypothetical protein	5.41	0.168086	0.733197	0.774467	NONE
vnz_08070	bifunctional metallophosphatase/5'-nucleotidase	2.169	0.388235	0.33626	0.410905	NONE
vnz_08075	lysine 6-monooxygenase	1.441	0.785427	0.158664	0.104894	NONE
vnz_08080	aspartate aminotransferase family protein	1.591	0.733721	0.20167	0.134469	NONE
vnz_08085	aminopeptidase N	1.231	0.804883	0.0902581	0.0942673	NONE
vnz_08090	L-asparaginase	1.613	0.737489	0.207634	0.132245	NONE
vnz_08095	chorismate mutase	2.928	0.280881	0.466571	0.551478	NONE
vnz_08100	AraC family transcriptional regulator	0.449	0.519059	-0.347754	0.284784	NONE
vnz_08105	beta-galactosidase	1.102	0.975208	0.0421816	0.0109025	NONE
vnz_08110	trypsin	7.038	0.0498987	0.847449	1.30191	UP
vnz_08115	hypothetical protein	1.511	0.786076	0.179264	0.104535	NONE
vnz_08120	GNAT family N-acetyltransferase	4.312	0.286339	0.634679	0.54312	NONE
vnz_08125	hypothetical protein	11.005	0.0228922	1.04159	1.64031	UP
vnz_08130	ribonuclease	0.394	0.452044	-0.404504	0.344819	NONE
vnz_08135	short-chain dehydrogenase	1.387	0.802833	0.142076	0.0953748	NONE
vnz_08170	DEAD/DEAH box helicase	0.161	0.128685	-0.793174	0.890472	NONE
vnz_08175	acetyl-CoA acetyltransferase	3.304	0.34664	0.51904	0.460121	NONE
vnz_08180	TetR family transcriptional regulator	0.717	0.658877	-0.144481	0.181195	NONE
vnz_08205	pyridoxamine 5'-phosphate oxidase	2.923	0.386949	0.465829	0.412346	NONE
vnz_08210	glyoxalase	2.238	0.359319	0.34986	0.444519	NONE
vnz_08215	PadR family transcriptional regulator	2.356	0.489049	0.372175	0.310648	NONE
vnz_08235	glutamate synthase gene: gltD	0.004	1.01844e-06	-2.39794	5.99207	DOWN
vnz_08240	glutamate synthase subunit alpha	0.009	1.45018e-05	-2.04576	4.83858	DOWN
vnz_08260	hypothetical protein	3.828	0.364687	0.582972	0.43808	NONE
vnz_08265	hypothetical protein	1.737	0.682029	0.2398	0.166197	NONE
vnz_08270	ribokinase	3.045	0.39933	0.483587	0.398668	NONE
vnz_08275	acyl-CoA transferase	0.451	0.677974	-0.345823	0.168787	NONE
vnz_08285	prolipoprotein diacylglyceryl transferase	7.349	0.187868	0.866228	0.726148	NONE
vnz_08290	hypothetical protein	2.731	0.345513	0.436322	0.461536	NONE
vnz_08295	tryptophan synthase subunit alpha	0.669	0.68767	-0.174574	0.16262	NONE
vnz_08300	tryptophan synthase subunit beta	0.289	0.297849	-0.539102	0.526004	NONE
vnz_08310	indole-3-glycerol phosphate synthase	1.103	0.822689	0.0425755	0.0847643	NONE
vnz_08320	hypothetical protein	3.315	0.374935	0.520484	0.426044	NONE
vnz_08325	hypothetical protein	0.478	0.527959	-0.320572	0.2774	NONE
vnz_08330	anthranilate synthase component I	0.635	0.615451	-0.197226	0.210807	NONE
vnz_08335	phosphoribosyl-AMP cyclohydrolase	2.43	0.51833	0.385606	0.285393	NONE
vnz_08340	TIGR03085 family protein	2.132	0.434198	0.328787	0.362312	NONE
vnz_08350	transcriptional regulator	1.084	0.931287	0.0350293	0.0309165	NONE
vnz_08355	imidazole glycerol phosphate synthase subunit HisF	0.924	0.919868	-0.034328	0.0362745	NONE
vnz_08360	hypothetical protein	1.501	0.786561	0.176381	0.104268	NONE
vnz_08365	bifunctional 1-(5-phosphoribosyl)-5-((5- phosphoribosylamino)methylideneamino)imidazole-4- carboxamide isomerase/phosphoribosylanthranilate isomerase PriA	0.67	0.805234	-0.173925	0.0940779	NONE
vnz_08370	imidazole glycerol phosphate synthase subunit HisH	0.908	0.806526	-0.0419142	0.0933817	NONE
vnz_08375	imidazoleglycerol-phosphate dehydratase	0.443	0.442039	-0.353596	0.35454	NONE
vnz_08380	histidinol-phosphate transaminase	0.556	0.600346	-0.254925	0.221598	NONE
vnz_08385	histidinol dehydrogenase	0.437	0.364755	-0.359519	0.437998	NONE
vnz_08390	oxidoreductase	2.206	0.577771	0.343606	0.238244	NONE
vnz_08395	hypothetical protein	0.653	0.699618	-0.185087	0.155139	NONE
vnz_08400	ATP-dependent protease	2.22	0.582724	0.346353	0.234537	NONE
vnz_08405	aminoacyl-tRNA deacylase	0.546	0.523661	-0.262807	0.28095	NONE
vnz_08410	DUF2567 domain-containing protein	2.774	0.436965	0.443106	0.359554	NONE
vnz_08420	export ABC transporter ATP-binding protein	0.279	0.269562	-0.554396	0.569341	NONE
vnz_08425	NYN domain-containing protein	1.173	0.918803	0.069298	0.0367778	NONE
vnz_08430	DNA polymerase III subunit alpha	0.528	0.590528	-0.277366	0.22876	NONE
vnz_08435	hypothetical protein	1.225	0.792499	0.0881361	0.101001	NONE
vnz_08445	disulfide bond formation protein DsbA	0.346	0.300633	-0.460924	0.521963	NONE
vnz_08450	alkaline phosphatase	5.27	0.0888577	0.721811	1.0513	NONE
vnz_08460	dienelactone hydrolase	6.786	0.123436	0.831614	0.908559	NONE
vnz_08465	Na+/H+ antiporter	8.796	0.139503	0.944285	0.855418	NONE
vnz_08470	GNAT family N-acetyltransferase	0.435	0.547471	-0.361511	0.261639	NONE
vnz_08475	RNA pseudouridine synthase	1.115	0.894915	0.0472749	0.0482182	NONE
vnz_08480	signal peptidase II	1.278	0.89735	0.106531	0.0470379	NONE
vnz_08485	DNA-binding protein	2.812	0.456428	0.449015	0.340627	NONE
vnz_08490	isoleucine--tRNA ligase	0.503	0.604922	-0.298432	0.218301	NONE
vnz_08495	cell division protein DivIVA	0.834	0.79866	-0.0788339	0.0976382	NONE
vnz_08505	cell division protein SepF	3.098	0.256375	0.491081	0.591124	NONE
vnz_08510	YggS family pyridoxal phosphate enzyme	5.418	0.0840524	0.733839	1.07545	NONE
vnz_08515	laccase	0.964	0.954685	-0.015923	0.0201397	NONE
vnz_08520	cell division protein FtsZ	0.863	0.994211	-0.0639892	0.00252145	NONE
vnz_08525	cell division protein FtsQ	0.335	0.354606	-0.474955	0.450253	NONE
vnz_08530	undecaprenyldiphospho-muramoylpentapeptide beta-N-acetylglucosaminyltransferase	1.22	0.825854	0.0863598	0.0830967	NONE
vnz_08540	UDP-N-acetylmuramoyl-L-alanine--D-glutamate ligase gene: murD	1.686	0.527816	0.226858	0.277517	NONE
vnz_08545	phospho-N-acetylmuramoyl-pentapeptide- transferase	9.918	0.0721329	0.996424	1.14187	NONE
vnz_08550	UDP-N-acetylmuramoyl-tripeptide--D-alanyl-D- alanine ligase	1.452	0.679489	0.161967	0.167818	NONE
vnz_08555	UDP-N-acetylmuramoyl-L-alanyl-D-glutamate--2, 6-diaminopimelate ligase	0.609	0.728332	-0.215383	0.137671	NONE
vnz_08560	cell division protein	0.452	0.438038	-0.344862	0.358488	NONE
vnz_08570	16S rRNA (cytosine(1402)-N(4))-methyltransferase	1.671	0.681279	0.222976	0.166675	NONE
vnz_08575	carbonic anhydrase	1.694	0.713565	0.228913	0.146566	NONE
vnz_08580	ATPase	0.258	0.210986	-0.58838	0.675746	NONE
vnz_08585	hypothetical protein	0.215	0.179516	-0.667562	0.745898	NONE
vnz_08590	transglutaminase	0.25	0.264244	-0.60206	0.577994	NONE
vnz_08595	hypothetical protein	1.443	0.816529	0.159266	0.0880283	NONE
vnz_08600	SAM-dependent methyltransferase	0.88	0.997629	-0.0555173	0.00103108	NONE
vnz_08605	hypothetical protein	1.239	0.908911	0.0930713	0.0414788	NONE
vnz_08610	ABC transporter ATP-binding protein	0.181	0.244795	-0.742321	0.611198	NONE
vnz_08620	TetR family transcriptional regulator	1.096	0.96954	0.0398106	0.0134344	NONE
vnz_08630	phytoene dehydrogenase	1.127	0.909506	0.0519239	0.0411945	NONE
[truncated: 3,966 more rows]

## Sheet: Mutant on MYM v R2YE
Accession	Description	Abundance Ratio: (R2YE DeltamtrA) / (MYM DeltamtrA)	Abundance Ratio P-Value: (R2YE DeltamtrA) / (MYM DeltamtrA)	logratio	logP	Change
[truncated: 5,217 more rows]
